# Supplementary material for: Measles Virus Epitope Presentation by HLA: Novel Insights into Epitope Selection, Dominance, and Microvariation
Source: Front Immunol. 2015 Nov 2;6:546. doi: 10.3389/fimmu.2015.00546 (PMC4629467; doi:10.3389/fimmu.2015.00546)
Supplement: Supplementary file 1 [file Table_1.XLSX]

## Sheet: Suppl Table S1 58 MV genomes
Supplementary Table S1. List of 58 full length sequenced unique MV genomes
Unique genome	Accession nr	Genotype	Name
1	AB012948	D5	Measles virus genomic RNA, complete sequence of wild-type strain,
2	AB012949	D5	Measles virus genomic RNA, complete sequence of Vero cell-adapted
3	AB032167	D3	Measles virus genomic RNA, complete sequence of Ichinose-Vero
4	AB046218	A	Measles virus genomic RNA, complete sequence.
5	AB254456	D3	Measles virus genomic RNA, complete genome, strain: SSPE-Kobe-1.
6	AB481087	D3	Measles virus genomic RNA, complete genome, strain: T11wild.
7	AB481088	D3	Measles virus genomic RNA, complete genome, strain: T11Ve-23.
8	AB591381	A	Measles virus cRNA, complete genome, strain: Schwarz FF-8.
9	AF266286	A	Measles virus strain Edmonston (AIK-C vaccine), complete genome.
10	AF266287	A	Measles virus strain Edmonston (Moraten vaccine), complete genome.
11	AF266288	A	Measles virus strain Edmonston, complete genome.
12	AF266289	A	Measles virus strain Edmonston (Rubeovax vaccine), complete genome.
13	AF266290	A	Measles virus strain Edmonston (Zagreb vaccine), complete genome.
14	AY486083	A	Measles virus strain Edmonston-Zagreb master seed, complete genome.
15	AY730614	A	Measles virus strain Leningrad-4, complete genome.
16	BD137590	A	Mutation causing attenuation of measles virus or human respiratory
17	BD137591	C2	Mutation causing attenuation of measles virus or human respiratory
18	BD137592	D	Mutation causing attenuation of measles virus or human respiratory
19	BD137593	D3	Mutation causing attenuation of measles virus or human respiratory
20	BD137595	A	Mutation causing attenuation of measles virus or human respiratory
21	DQ211902	H1	Measles virus strain MVi/Zhejiang.CHN/7.05/4, complete genome.
22	DQ227318	D6	Measles virus isolate MVs/Zagreb.CRO/47.02/[D6]_SSPE, complete
23	DQ227319	D6	Measles virus isolate 97-45881, complete genome.
24	DQ227320	D6	Measles virus isolate MVs/Zagreb.CRO/08.03/_SSPE, complete genome.
25	DQ227321	D6	Measles virus isolate WA.USA/17.98, complete genome.
26	DQ345721	A	Measles virus strain CAM-70, complete genome.
27	E04903	A	DNA coding measles vaccine peptide.
28	EF033071	A	Measles virus strain Changchun-47, complete genome.
29	EU293548	D3	Measles virus isolate D-V/S, complete genome.
30	EU293549	D3	Measles virus isolate D-CEF, complete genome.
31	EU293551	D3	Measles virus isolate D-VI, complete genome.
32	EU293552	D3	Measles virus isolate D-VII, complete genome.
33	EU435017	A	Measles virus strain Shanghai-191, complete genome.
34	FJ161211	H1	Measles virus strain IMB-1, complete genome.
35	FJ416067U03664	A	Measles virus vaccine strain Shanghai-191, complete genome.
36	GQ376026	D3	Measles virus strain MVi/Tokyo.JPN/37.99(Y) (MV99Y), complete
37	GQ376027	D3	Measles virus strain MVi/Tokyo.JPN/37.99(Y)C7 (MV99YC7), complete
38	HM439386	B3	Measles virus strain KS, complete genome.
39	JF727649	A	Measles virus strain Leningrad-16, complete genome.
40	JF791787	D	Measles virus strain SI, complete genome.
41	JN635402	D4	Measles virus strain MVi/New York.USA/26.09/3, complete genome.
42	JN635403	D4	Measles virus strain MVi/Florida.USA/19.09, complete genome.
43	JN635404	D8	Measles virus strain MVi/Virginia.USA/15.09, complete genome.
44	JN635405	D5	Measles virus strain MVi/Washington.USA/18.08/1, complete genome.
45	JN635406	D5	Measles virus strain MVi/Arizona.USA/11.08/2, complete genome.
46	JN635407	D8	Measles virus strain MVi/Texas.USA/4.07, complete genome.
47	JN635408	B3	Measles virus strain MVi/New Jersey.USA/45.05, complete genome.
48	JN635409	D3	Measles virus strain MVi/California.USA/8.04, complete genome.
49	JN635410	D7	Measles virus strain MVi/California.USA/16.03, complete genome.
50	JN635411	H1	Measles virus strain MVi/Pennsylvania.USA/20.09, complete genome.
51	K01711X16565	A	Measles virus (strain Edmonston), complete genome.
52	KC164757	D4	Measles virus genotype D4 strain MVi/Treviso.ITA/03.10/1[D4],
53	KC164758	G3	Measles virus genotype G3 strain MVi/Venice.ITA/06.11/1[G3],
54	KJ018970	H1	Measles virus genotype H1 strain
55	KJ018971	D8	Measles virus genotype D8 strain
56	KJ410048	D8	Measles virus genotype D8 strain MVi/Muenchen.DEU/19.13[D8],
57	Z66517	A	Measles virus (strain Edmonston B) RNA (infectious cDNA clone).
58	NC_001498	D3	Measles virus genomic RNA, complete sequence.
