# Supplementary material for: Measles Virus Epitope Presentation by HLA: Novel Insights into Epitope Selection, Dominance, and Microvariation
Source: Front Immunol. 2015 Nov 2;6:546. doi: 10.3389/fimmu.2015.00546 (PMC4629467; doi:10.3389/fimmu.2015.00546)
Supplement: Supplementary file 2 [file Table_2.XLSX]

## Sheet: Suppl Table S2 MV epitope list
Supplementary Table S2. Listed MV peptide epitopes with details on sample and protein source, length, abundance, HLA class I allele assignment and literature
Peptide identification number	Unique HLApMV (nr)	cell line 1	cell line 2	cell line 3	MV epitope*	cc (cell line 1)	cc (cell line 2)	cc (cell line 3)	MV source protein (Swiss-Prot annotation)	Length	MV epitope code (protein.1st aa.length)	best HLA class I allele	best allele predscore	Literature
1	1	1053			YPALGLHEF	54			NCAP_MEASA	9	N.281.09	HLA-B*07:02	0.699	this study
2	2	1090			YPALGLHEF	178			NCAP_MEASA	9	N.281.09	HLA-B*35:01	0.798	this study
3,4	3	1053	1053		GPRQAQVSF(L)	119	4219		NCAP_MEASA	9,10	N.411.09 (10)	HLA-B*07:02	0.754	this study
5	4	1077			DALLRLQAM	28			NCAP_MEASA	9	N.493.09	HLA-B*08:01	0.506	this study
6,7	5	1112	1112		(TD)TPIVYNDRNLLD	98	19		NCAP_MEASA	12,14	N.512.12 (14)	NA	NA	this study
8	6	1090			EPIGSLAIEEAM	1285			PHOSP_MEASA	12	P.022.1 2†	HLA-B*35:01	0.768	this study
9	7	1053			YVYDHSGEAVK	5279			PHOSP_MEASA	11	P.111.11 †	HLA-A*03:01	0.592	this study
10	8	1090			YVYDHSGEAVK	75			PHOSP_MEASA	11	P.111.11 †	HLA-A*11:01	0.648	this study
11	9	1053			GSAPISMGFR	55			PHOSP_MEASA	10	P.169.10 †	HLA-A*03:01	0.404	this study
12	10	1077			AEGGEIHEL	75			PHOSP_MEASA	9	P.185.09 †	HLA-B*40:01	0.61	this study
13	11	1077			FPKLGKTL	176			PHOSP_MEASA	8	P.203.08 †	HLA-B*08:01	0.584	this study
14	12	1053			KKQINRQN	32			PHOSP_MEASA	8	P.350.08	NA	NA	this study
15	13	1112			DTGVDTRIW	358			V_MEASA	9	V.282.09	NA	NA	this study
16	14	1112			AVRDLERAM	339			C_MEASA	9	C.072.09	HLA-C*03:04	0.387	this study
17	15	1053			AVRDLERAMTTLK	17			C_MEASA	13	C.072.13	HLA-A*03:01	0.495	this study
18,19,20	16	1053	1090	1112	KLWESPQEI	9383	1587	36108	C_MEASA	9	C.084.09	HLA-A*02:01	0.785	this study, 4,11, 21-24
21,22	17	1090	1112		QEISRHQALGY	8	36		C_MEASA	11	C.090.11	HLA-B*44:02	0.501	this study
23	18	1053			GRLVPQVRVID	15			MATRX_MEASA	11	M.029.11	NA	NA	this study
24	19	1077			LLKEATEL	31			MATRX_MEASA	8	M.090.08	HLA-B*08:01	0.33	this study
25	20	1112			GLNEKLVFY	400			MATRX_MEASA	9	M.106.09	HLA-B*15:01	0.404	this study
26,27,28	21	1053	1090	1112	RLSDNGYYTV	63	61	201	MATRX_MEASA	10	M.164.10	HLA-A*02:01	0.735	this study, 22
29	22	1053			FRSVNAVAF	8266			MATRX_MEASA	9	M.180.09	HLA-C*07:02	0.255	this study
30	23	1112			GKIIDNTEQL	31			MATRX_MEASA	10	M.203.10	NA	NA	this study
31,32	24	1053	1112		KIIDNTEQL	67	4666		MATRX_MEASA	9	M.204.09	HLA-A*02:01	0.562	this study
33,34	25	1053	1090		VIINDDQGLFKV	12	50		MATRX_MEASA	12	M.323.12	HLA-A*02:01	0.555	this study
35,36	26	1090	1112		DQGLFKVL	7	74		MATRX_MEASA	8	M.328.08	NA	NA	this study
37	27	1090			EPIRDALNAM	91			FUS_MEASA	10	F.085.10	HLA-B*35:01	0.491	this study
38,39	28	1090	1112		SMLNSQAIDNLRA	55	53		FUS_MEASA	13	F.140.13	HLA-A*02:01	0.563	this study
40,41	29	1053	1090		RQAGQEMILAV	258	1341		FUS_MEASA	11	F.165.11	HLA-A*02:01	0.516	this study
42	30	1112			RQAGQEMILAV	1240			FUS_MEASA	11	F.165.11	HLA-B*15:01	0.457	this study
43	31	1112			RITHVDTESY	13			FUS_MEASA	10	F.268.10	HLA-B*15:01	0.483	this study
44	32	1112			GPPISLERLDVGTN	27			FUS_MEASC	14	F.449.14	NA	NA	this study
45	33	1053			RPGLKPDL	344			FUS_MEASA	8	F.532.08	HLA-B*07:02	0.552	this study
46	34	1090			LMIDRPYVL	9			HEMA_MEASA	9	H.030.09	HLA-A*02:01	0.771	this study, 4,11, 21,23,24
47	35	1053			AIYTAEIHK	81			HEMA_MEASA	9	H.064.09	HLA-A*03:01	0.664	this study
48	36	1090			AIYTAEIHK	32			HEMA_MEASA	9	H.064.09	HLA-A*11:01	0.716	this study
49	37	1077			LETRTTNQFL	67			HEMA_MEASA	10	H.172.10	HLA-B*40:01	0.312	this study
50	38	1112			PTTIRGQFS	103			HEMA_MEASA	9	H.191.09	NA	NA	this study
51	39	1053			GMYGGTYLVEK	180			HEMA_MEASA	11	H.226.11	HLA-A*03:01	0.685	this study
52	40	1053			KPNLSSKRSEL	337			HEMA_MEASA	11	H.236.11	HLA-B*07:02	0.725	this study
53	41	1053			SMYRVFEV	10			HEMA_MEASA	8	H.250.08	HLA-A*02:01	0.797	this study, 22
54	42	1090			APVFHMTNY	73			HEMA_MEASA	9	H.267.09	HLA-B*35:01	0.624	this study
55,56,57	43	1112	1053	1112	APVFHMTNYLEQPVS(N)	58	11	37	HEMA_MEASA	15,16	H.267.15 (16)	NA	NA	this study
58	44	1053			IPYQGSGKGVSF	1000			HEMA_MEASA	12	H.308.12	HLA-B*07:02	0.77	this study
59	45	1090			IPYQGSGKGVSF	1669			HEMA_MEASA	12	H.308.12	HLA-B*35:01	0.734	this study
60	46	1077			IPPMKNLAL	395			HEMA_MEASA	9	H.456.09	HLA-B*08:01	0.524	this study
61,62,63	47	1053	1090	1112	KVSPYLFTV	180	70	339	HEMA_MEASA	9	H.477.09	HLA-A*02:01	0.801	this study
64	48	1077			AEVDGDVKL	187			HEMA_MEASA	9	H.502.09	HLA-B*40:01	0.753	this study
65	49	1053			ARVPHAYSL	1970			L_MEASA	9	L.0032.09	HLA-C*07:02	0.182	this study
66	50	1112			LLKKGNSLY	716			L_MEASA	9	L.0109.09	HLA-B*15:01	0.63	this study
67	51	1077			DIKEKVINL	1324			L_MEASA	9	L.0144.09	HLA-B*08:01	0.373	this study
68	52	1112			ISKESQHVY	270			L_MEASA	9	L.0213.09	HLA-B*15:01	0.586	this study
69	53	1077			KESQHVYYL	44			L_MEASA	9	L.0215.09	HLA-B*40:01	0.72	this study
70	54	1112			KLIDGFFPA	306			L_MEASA	9	L.0263.09	HLA-A*02:01	0.822	this study
71	55	1077			YLKDKALA	38			L_MEASA	8	L.0463.08	HLA-B*08:01	0.335	this study
72	56	1090			KEIKETGRLF	1			L_MEASA	10	L.0537.10	HLA-B*44:02	0.573	this study
73	57	1112			AENLISNGIGKY	129			L_MEASA	12	L.0560.12	HLA-B*44:02	0.455	this study
74	58	1112			AQRLNEIY	1002			L_MEASA	8	L.0680.08	HLA-B*15:01	0.57	this study
75	59	1077			YESGVRIASL	291			L_MEASA	10	L.0760.10	HLA-B*40:01	0.433	this study
76	60	1112			IVSSHFFVY	127			L_MEASA	9	L.0824.09	HLA-B*15:01	0.627	this study
77	61	1090			LPAPIGGMNY	32			L_MEASA	10	L.0933.10	HLA-B*35:01	0.684	this study
78,79,80	62	1053	1090	1112	SLMPEETLHQV	13	168	395	L_MEASA	11	L.0971.11	HLA-A*02:01	0.784	this study
81	63	1090			MPEETLHQVM	93			L_MEASA	10	L.0973.10	HLA-B*35:01	0.591	this study
82	64	1053			RPIYGLEV	7			L_MEASA	8	L.1152.08	HLA-B*07:02	0.672	this study
83	65	1090			SAVRIATVY	3260			L_MEASA	9	L.1237.09	HLA-B*35:01	0.605	this study
84,85	66	1053	1090		(K)KVDTNFIY(QQ)	80	33		L_MEASA	9,10	L.1325.09 (L.1326.10)	NA	NA	this study
86	67	1077			HILAKSTAL	23			L_MEASA	9	L.1434.09	HLA-B*08:01	0.628	this study
87	68	1112			SMIDLVTKF	511			L_MEASA	9	L.1443.09	HLA-B*15:01	0.655	this study
88	69	1053			HYREVNLVY	32			L_MEASC	9	L.1936.09	NA	NA	this study
89	70	1112			SQQGMFHAY	468			L_MEASA	9	L.2076.09	HLA-B*15:01	0.681	this study
* Text formatting in bold or underlining indicate BLCL source or abundance for length variants of MV epitopes
† MV epitope sequences expressed from the shared N terminal domain of the P and V proteins
Boxed epitope pairs are near identical or overlapping MV peptide sequences with different HLA allele assignments in different samples
Colour coding indicate correspoding source BLCL (columns C-E) and abundance data (columns G-I) for a MV epitope (column F)
	sample from BLCL 1053
	sample from BLCL 1077
	sample from BLCL 1090
	sample from BLCL 1112
