# Supplementary material for: Measles Virus Epitope Presentation by HLA: Novel Insights into Epitope Selection, Dominance, and Microvariation
Source: Front Immunol. 2015 Nov 2;6:546. doi: 10.3389/fimmu.2015.00546 (PMC4629467; doi:10.3389/fimmu.2015.00546)
Supplement: Supplementary file 3 [file Table_3.XLSX]

## Sheet: Suppl Table S3 dN dS MV codons
Supplementary Table S3. Codon mutation rate analysis of the full length MV proteins and epitope regions
						Legend:	>0
							dN≥0.5
							MV epitope in this study
	Cumulative mutation rate					Mutation rate per codon
codon	syn	nonsyn	ORF	codon	dS	dN	dN-dS	aa
1	0	0	N	1	0	0	0	M
2	0	0	N	2	0	0	0	A
3	0	0	N	3	0	0	0	T
4	0	0	N	4	0	0	0	L
5	0.33	0	N	5	0.33	0	-0.33	L
6	0.33	0.06	N	6	0	0.06	0.06	R
7	0.33	0.06	N	7	0	0	0	S
8	0.33	0.06	N	8	0	0	0	L
9	0.44	0.06	N	9	0.11	0	-0.11	A
10	0.44	0.06	N	10	0	0	0	L
11	0.44	0.06	N	11	0	0	0	F
12	0.55	0.06	N	12	0.11	0	-0.11	K
13	0.55	0.06	N	13	0	0	0	R
14	0.55	0.06	N	14	0	0	0	N
15	0.55	0.06	N	15	0	0	0	K
16	0.55	0.06	N	16	0	0	0	D
17	0.55	0.06	N	17	0	0	0	K
18	0.55	0.06	N	18	0	0	0	P
19	0.55	0.06	N	19	0	0	0	P
20	0.63	0.06	N	20	0.08	0	-0.08	I
21	0.63	0.06	N	21	0	0	0	T
22	0.71	0.06	N	22	0.08	0	-0.08	S
23	0.71	0.08	N	23	0	0.03	0.03	G
24	0.82	0.08	N	24	0.11	0	-0.11	S
25	0.82	0.08	N	25	0	0	0	G
26	0.9	0.08	N	26	0.08	0	-0.08	G
27	0.9	0.08	N	27	0	0	0	A
28	0.9	0.08	N	28	0	0	0	I
29	1.01	0.08	N	29	0.11	0	-0.11	R
30	1.04	0.08	N	30	0.03	0	-0.03	G
31	1.04	0.08	N	31	0	0	0	I
32	1.04	0.08	N	32	0	0	0	K
33	1.07	0.08	N	33	0.03	0	-0.03	H
34	1.07	0.08	N	34	0	0	0	I
35	1.2	0.08	N	35	0.13	0	-0.13	I
36	1.2	0.08	N	36	0	0	0	I
37	1.25	0.08	N	37	0.06	0	-0.06	V
38	1.25	0.08	N	38	0	0	0	P
39	1.56	0.08	N	39	0.3	0	-0.3	I
40	1.59	0.08	N	40	0.03	0	-0.03	P
41	1.69	0.08	N	41	0.11	0	-0.11	G
42	1.72	0.08	N	42	0.03	0	-0.03	D
43	1.75	0.08	N	43	0.03	0	-0.03	S
44	1.75	0.08	N	44	0	0	0	S
45	1.86	0.08	N	45	0.11	0	-0.11	I
46	1.86	0.08	N	46	0	0	0	T
47	1.97	0.08	N	47	0.11	0	-0.11	T
48	1.97	0.08	N	48	0	0	0	R
49	2.15	0.08	N	49	0.18	0	-0.18	S
50	2.2	0.08	N	50	0.06	0	-0.06	R
51	2.7	0.12	N	51	0.5	0.04	-0.46	L
52	2.81	0.12	N	52	0.11	0	-0.11	L
53	2.84	0.12	N	53	0.03	0	-0.03	D
54	2.95	0.12	N	54	0.11	0	-0.11	R
55	2.95	0.12	N	55	0	0	0	L
56	3.2	0.12	N	56	0.26	0	-0.26	V
57	3.2	0.12	N	57	0	0	0	R
58	3.39	0.2	N	58	0.19	0.08	-0.11	L
59	3.39	0.2	N	59	0	0	0	I
60	3.47	0.2	N	60	0.08	0	-0.08	G
61	3.47	0.2	N	61	0	0	0	N
62	3.58	0.23	N	62	0.11	0.03	-0.08	P
63	3.58	0.23	N	63	0	0	0	D
64	3.69	0.23	N	64	0.11	0	-0.11	V
65	3.72	0.23	N	65	0.03	0	-0.03	S
66	3.82	0.23	N	66	0.11	0	-0.11	G
67	3.85	0.23	N	67	0.03	0	-0.03	P
68	3.88	0.23	N	68	0.03	0	-0.03	K
69	3.96	0.23	N	69	0.08	0	-0.08	L
70	3.96	0.23	N	70	0	0	0	T
71	3.96	0.23	N	71	0	0	0	G
72	4.07	0.23	N	72	0.11	0	-0.11	A
73	4.07	0.23	N	73	0	0	0	L
74	4.1	0.23	N	74	0.03	0	-0.03	I
75	4.13	0.23	N	75	0.03	0	-0.03	G
76	4.13	0.23	N	76	0	0	0	I
77	4.26	0.23	N	77	0.13	0	-0.13	L
78	4.37	0.23	N	78	0.11	0	-0.11	S
79	4.52	0.23	N	79	0.16	0	-0.16	L
80	4.52	0.23	N	80	0	0	0	F
81	4.52	0.23	N	81	0	0	0	V
82	4.63	0.23	N	82	0.11	0	-0.11	E
83	4.63	0.23	N	83	0	0	0	S
84	4.66	0.23	N	84	0.03	0	-0.03	P
85	4.79	0.23	N	85	0.13	0	-0.13	G
86	4.79	0.23	N	86	0	0	0	Q
87	4.9	0.23	N	87	0.11	0	-0.11	L
88	4.9	0.23	N	88	0	0	0	I
89	4.9	0.23	N	89	0	0	0	Q
90	4.93	0.23	N	90	0.03	0	-0.03	R
91	4.93	0.23	N	91	0	0	0	I
92	4.99	0.23	N	92	0.06	0	-0.06	T
93	4.99	0.23	N	93	0	0	0	D
94	4.99	0.23	N	94	0	0	0	D
95	5.12	0.23	N	95	0.13	0	-0.13	P
96	5.2	0.23	N	96	0.08	0	-0.08	D
97	5.2	0.23	N	97	0	0	0	V
98	5.26	0.23	N	98	0.06	0	-0.06	S
99	5.75	0.23	N	99	0.49	0	-0.49	I
100	5.8	0.23	N	100	0.06	0	-0.06	R
101	5.91	0.23	N	101	0.11	0	-0.11	L
102	6.07	0.23	N	102	0.16	0	-0.16	L
103	6.12	0.23	N	103	0.06	0	-0.06	E
104	6.12	0.23	N	104	0	0	0	V
105	6.44	0.23	N	105	0.32	0	-0.32	V
106	6.44	0.23	N	106	0	0	0	Q
107	6.52	0.23	N	107	0.08	0	-0.08	S
108	6.52	0.23	N	108	0	0	0	D
109	6.63	0.23	N	109	0.11	0	-0.11	Q
110	6.63	0.23	N	110	0	0	0	S
111	6.63	0.23	N	111	0	0	0	Q
112	6.74	0.23	N	112	0.11	0	-0.11	S
113	6.82	0.23	N	113	0.08	0	-0.08	G
114	6.96	0.23	N	114	0.13	0	-0.13	L
115	6.96	0.23	N	115	0	0	0	T
116	6.99	0.23	N	116	0.03	0	-0.03	F
117	7.09	0.23	N	117	0.11	0	-0.11	A
118	7.12	0.23	N	118	0.03	0	-0.03	S
119	7.12	0.23	N	119	0	0	0	R
120	7.12	0.23	N	120	0	0	0	G
121	7.2	0.23	N	121	0.08	0	-0.08	T
122	7.34	0.23	N	122	0.13	0	-0.13	N
123	7.34	0.23	N	123	0	0	0	M
124	7.34	0.23	N	124	0	0	0	E
125	7.42	0.23	N	125	0.08	0	-0.08	D
126	7.42	0.23	N	126	0	0	0	E
127	7.66	0.23	N	127	0.25	0	-0.25	A
128	7.66	0.23	N	128	0	0	0	D
129	7.72	0.39	N	129	0.06	0.16	0.1	K
130	7.75	0.39	N	130	0.03	0	-0.03	Y
131	7.75	0.39	N	131	0	0	0	F
132	7.78	0.42	N	132	0.03	0.03	0	S
133	7.78	0.42	N	133	0	0	0	H
134	7.83	0.42	N	134	0.06	0	-0.06	D
135	7.83	0.42	N	135	0	0	0	D
136	7.91	0.45	N	136	0.08	0.03	-0.05	P
137	8.34	0.95	N	137	0.42	0.5	0.08	I
138	8.34	0.95	N	138	0	0	0	S
139	8.34	1.15	N	139	0	0.2	0.2	S
140	8.34	1.15	N	140	0	0	0	D
141	8.34	1.15	N	141	0	0	0	Q
142	8.34	1.15	N	142	0	0	0	S
143	8.36	1.15	N	143	0.03	0	-0.03	R
144	8.42	1.62	N	144	0.06	0.47	0.41	F
145	8.48	1.62	N	145	0.06	0	-0.06	G
146	8.48	1.62	N	146	0	0	0	W
147	8.72	1.62	N	147	0.25	0	-0.25	F
148	8.72	1.78	N	148	0	0.16	0.16	E
149	8.75	1.91	N	149	0.03	0.13	0.1	N
150	8.78	1.91	N	150	0.03	0	-0.03	K
151	8.81	1.91	N	151	0.03	0	-0.03	E
152	8.81	1.91	N	152	0	0	0	I
153	8.81	1.91	N	153	0	0	0	S
154	8.81	1.91	N	154	0	0	0	D
155	8.94	1.91	N	155	0.13	0	-0.13	I
156	8.94	1.91	N	156	0	0	0	E
157	8.94	1.91	N	157	0	0	0	V
158	8.97	1.91	N	158	0.03	0	-0.03	Q
159	9.1	1.91	N	159	0.13	0	-0.13	D
160	9.18	1.91	N	160	0.08	0	-0.08	P
161	9.18	1.91	N	161	0	0	0	E
162	9.24	1.91	N	162	0.06	0	-0.06	G
163	9.34	1.91	N	163	0.11	0	-0.11	F
164	9.45	1.91	N	164	0.11	0	-0.11	N
165	9.45	1.91	N	165	0	0	0	M
166	9.51	1.91	N	166	0.06	0	-0.06	I
167	9.64	1.91	N	167	0.13	0	-0.13	L
168	9.82	1.91	N	168	0.18	0	-0.18	G
169	9.93	1.91	N	169	0.11	0	-0.11	T
170	10.43	1.91	N	170	0.5	0	-0.5	I
171	10.43	1.91	N	171	0	0	0	L
172	10.75	1.91	N	172	0.32	0	-0.32	A
173	11.12	1.91	N	173	0.37	0	-0.37	Q
174	11.42	1.91	N	174	0.3	0	-0.3	I
175	11.42	1.91	N	175	0	0	0	W
176	11.42	1.97	N	176	0	0.06	0.06	V
177	11.42	1.97	N	177	0	0	0	L
178	11.45	1.97	N	178	0.03	0	-0.03	L
179	11.48	1.97	N	179	0.03	0	-0.03	A
180	11.48	1.97	N	180	0	0	0	K
181	11.53	1.99	N	181	0.06	0.03	-0.03	A
182	11.56	1.99	N	182	0.03	0	-0.03	V
183	11.67	1.99	N	183	0.11	0	-0.11	T
184	11.73	1.99	N	184	0.06	0	-0.06	A
185	11.73	1.99	N	185	0	0	0	P
186	11.73	1.99	N	186	0	0	0	D
187	11.89	1.99	N	187	0.16	0	-0.16	T
188	11.89	1.99	N	188	0	0	0	A
189	11.89	1.99	N	189	0	0	0	A
190	11.91	1.99	N	190	0.03	0	-0.03	D
191	11.91	1.99	N	191	0	0	0	S
192	11.94	1.99	N	192	0.03	0	-0.03	E
193	12.02	1.99	N	193	0.08	0	-0.08	L
194	12.02	1.99	N	194	0	0	0	R
195	12.05	1.99	N	195	0.03	0	-0.03	R
196	12.05	1.99	N	196	0	0	0	W
197	12.11	1.99	N	197	0.06	0	-0.06	I
198	12.19	1.99	N	198	0.08	0	-0.08	K
199	12.32	1.99	N	199	0.13	0	-0.13	Y
200	12.32	1.99	N	200	0	0	0	T
201	12.32	1.99	N	201	0	0	0	Q
202	12.32	1.99	N	202	0	0	0	Q
203	12.32	1.99	N	203	0	0	0	R
204	12.38	1.99	N	204	0.06	0	-0.06	R
205	12.56	1.99	N	205	0.19	0	-0.19	V
206	12.7	1.99	N	206	0.13	0	-0.13	V
207	12.73	1.99	N	207	0.03	0	-0.03	G
208	12.75	1.99	N	208	0.03	0	-0.03	E
209	12.78	1.99	N	209	0.03	0	-0.03	F
210	12.78	1.99	N	210	0	0	0	R
211	12.81	1.99	N	211	0.03	0	-0.03	L
212	12.92	1.99	N	212	0.11	0	-0.11	E
213	12.92	1.99	N	213	0	0	0	R
214	12.92	1.99	N	214	0	0	0	K
215	12.92	1.99	N	215	0	0	0	W
216	12.92	1.99	N	216	0	0	0	L
217	12.92	1.99	N	217	0	0	0	D
218	12.97	1.99	N	218	0.06	0	-0.06	V
219	12.97	1.99	N	219	0	0	0	V
220	13.06	1.99	N	220	0.08	0	-0.08	R
221	13.16	1.99	N	221	0.11	0	-0.11	N
222	13.27	2.05	N	222	0.11	0.06	-0.05	R
223	13.27	2.05	N	223	0	0	0	I
224	13.38	2.05	N	224	0.11	0	-0.11	A
225	13.46	2.05	N	225	0.08	0	-0.08	E
226	13.49	2.05	N	226	0.03	0	-0.03	D
227	13.52	2.05	N	227	0.03	0	-0.03	L
228	13.89	2.05	N	228	0.37	0	-0.37	S
229	13.94	2.05	N	229	0.06	0	-0.06	L
230	14.05	2.05	N	230	0.11	0	-0.11	R
231	14.08	2.05	N	231	0.03	0	-0.03	R
232	14.08	2.05	N	232	0	0	0	F
233	14.08	2.05	N	233	0	0	0	M
234	14.45	2.05	N	234	0.37	0	-0.37	V
235	14.45	2.05	N	235	0	0	0	A
236	14.55	2.05	N	236	0.11	0	-0.11	L
237	14.55	2.08	N	237	0	0.03	0.03	I
238	14.61	2.08	N	238	0.06	0	-0.06	L
239	14.72	2.08	N	239	0.11	0	-0.11	D
240	14.72	2.08	N	240	0	0	0	I
241	14.72	2.08	N	241	0	0	0	K
242	15.2	2.11	N	242	0.48	0.03	-0.45	R
243	15.2	2.11	N	243	0	0	0	T
244	15.36	2.11	N	244	0.16	0	-0.16	P
245	15.86	2.11	N	245	0.5	0	-0.5	G
246	15.86	2.11	N	246	0	0	0	N
247	15.89	2.11	N	247	0.03	0	-0.03	K
248	16.4	2.11	N	248	0.51	0	-0.51	P
249	16.4	2.11	N	249	0	0	0	R
250	16.4	2.11	N	250	0	0	0	I
251	16.5	2.11	N	251	0.11	0	-0.11	A
252	16.5	2.11	N	252	0	0	0	E
253	16.5	2.11	N	253	0	0	0	M
254	16.5	2.11	N	254	0	0	0	I
255	16.5	2.11	N	255	0	0	0	C
256	16.5	2.11	N	256	0	0	0	D
257	16.5	2.11	N	257	0	0	0	I
258	16.61	2.11	N	258	0.11	0	-0.11	D
259	16.61	2.11	N	259	0	0	0	T
260	16.64	2.11	N	260	0.03	0	-0.03	Y
261	16.64	2.11	N	261	0	0	0	I
262	16.64	2.11	N	262	0	0	0	V
263	16.84	2.11	N	263	0.2	0	-0.2	E
264	16.84	2.11	N	264	0	0	0	A
265	16.84	2.11	N	265	0	0	0	G
266	17.02	2.13	N	266	0.18	0.03	-0.15	L
267	17.02	2.13	N	267	0	0	0	A
268	17.02	2.13	N	268	0	0	0	S
269	17.11	2.13	N	269	0.08	0	-0.08	F
270	17.21	2.13	N	270	0.11	0	-0.11	I
271	17.43	2.14	N	271	0.21	0	-0.21	L
272	17.53	2.14	N	272	0.11	0	-0.11	T
273	17.53	2.14	N	273	0	0	0	I
274	17.53	2.14	N	274	0	0	0	K
275	17.53	2.14	N	275	0	0	0	F
276	17.56	2.14	N	276	0.03	0	-0.03	G
277	17.56	2.14	N	277	0	0	0	I
278	17.59	2.14	N	278	0.03	0	-0.03	E
279	17.79	2.14	N	279	0.2	0	-0.2	T
280	17.79	2.14	N	280	0	0	0	M
281	17.9	2.14	N	281	0.11	0	-0.11	Y
282	17.9	2.14	N	282	0	0	0	P
283	17.93	2.14	N	283	0.03	0	-0.03	A
284	18.01	2.14	N	284	0.08	0	-0.08	L
285	18.01	2.14	N	285	0	0	0	G
286	18.07	2.14	N	286	0.06	0	-0.06	L
287	18.07	2.14	N	287	0	0	0	H
288	18.07	2.14	N	288	0	0	0	E
289	18.07	2.14	N	289	0	0	0	F
290	18.07	2.14	N	290	0	0	0	A
291	18.15	2.14	N	291	0.08	0	-0.08	G
292	18.2	2.14	N	292	0.06	0	-0.06	E
293	18.31	2.14	N	293	0.11	0	-0.11	L
294	18.37	2.14	N	294	0.06	0	-0.06	S
295	18.37	2.14	N	295	0	0	0	T
296	18.37	2.14	N	296	0	0	0	L
297	18.5	2.14	N	297	0.13	0	-0.13	E
298	18.63	2.14	N	298	0.13	0	-0.13	S
299	18.74	2.14	N	299	0.11	0	-0.11	L
300	18.74	2.14	N	300	0	0	0	M
301	19.24	2.14	N	301	0.5	0	-0.5	N
302	19.24	2.14	N	302	0	0	0	L
303	19.24	2.14	N	303	0	0	0	Y
304	19.42	2.14	N	304	0.18	0	-0.18	Q
305	19.42	2.14	N	305	0	0	0	Q
306	19.42	2.14	N	306	0	0	0	M
307	19.9	2.14	N	307	0.48	0	-0.48	G
308	19.9	2.17	N	308	0	0.03	0.03	E
309	19.9	2.19	N	309	0	0.03	0.03	T
310	19.9	2.19	N	310	0	0	0	A
311	20.06	2.19	N	311	0.16	0	-0.16	P
312	20.14	2.19	N	312	0.08	0	-0.08	Y
313	20.14	2.19	N	313	0	0	0	M
314	20.17	2.19	N	314	0.03	0	-0.03	V
315	20.3	2.28	N	315	0.13	0.08	-0.05	N
316	20.67	2.28	N	316	0.37	0	-0.37	L
317	20.67	2.28	N	317	0	0	0	E
318	20.67	2.28	N	318	0	0	0	N
319	20.67	2.28	N	319	0	0	0	S
320	20.67	2.28	N	320	0	0	0	I
321	20.67	2.28	N	321	0	0	0	Q
322	20.76	2.28	N	322	0.08	0	-0.08	N
323	20.86	2.28	N	323	0.11	0	-0.11	K
324	20.92	2.28	N	324	0.06	0	-0.06	F
325	20.95	2.28	N	325	0.03	0	-0.03	S
326	20.95	2.28	N	326	0	0	0	A
327	20.95	2.28	N	327	0	0	0	G
328	21.08	2.28	N	328	0.13	0	-0.13	S
329	21.08	2.28	N	329	0	0	0	Y
330	21.14	2.28	N	330	0.06	0	-0.06	P
331	21.27	2.28	N	331	0.14	0	-0.14	L
332	21.35	2.28	N	332	0.08	0	-0.08	L
333	21.35	2.28	N	333	0	0	0	W
334	21.35	2.28	N	334	0	0	0	S
335	21.35	2.28	N	335	0	0	0	Y
336	21.38	2.28	N	336	0.03	0	-0.03	A
337	21.38	2.28	N	337	0	0	0	M
338	21.41	2.28	N	338	0.03	0	-0.03	G
339	21.52	2.28	N	339	0.11	0	-0.11	V
340	21.68	2.28	N	340	0.16	0	-0.16	G
341	21.68	2.28	N	341	0	0	0	V
342	21.79	2.28	N	342	0.11	0	-0.11	E
343	21.82	2.28	N	343	0.03	0	-0.03	L
344	21.82	2.28	N	344	0	0	0	E
345	21.82	2.28	N	345	0	0	0	N
346	21.92	2.28	N	346	0.11	0	-0.11	S
347	21.92	2.28	N	347	0	0	0	M
348	22.06	2.28	N	348	0.13	0	-0.13	G
349	22.16	2.36	N	349	0.11	0.08	-0.03	G
350	22.22	2.36	N	350	0.06	0	-0.06	L
351	22.22	2.36	N	351	0	0	0	N
352	22.27	2.36	N	352	0.06	0	-0.06	F
353	22.76	2.36	N	353	0.48	0	-0.48	G
354	22.79	2.36	N	354	0.03	0	-0.03	R
355	22.79	2.36	N	355	0	0	0	S
356	22.82	2.36	N	356	0.03	0	-0.03	Y
357	22.84	2.36	N	357	0.03	0	-0.03	F
358	22.84	2.36	N	358	0	0	0	D
359	22.98	2.36	N	359	0.13	0	-0.13	P
360	23.03	2.36	N	360	0.06	0	-0.06	A
361	23.09	2.36	N	361	0.06	0	-0.06	Y
362	23.12	2.36	N	362	0.03	0	-0.03	F
363	23.12	2.36	N	363	0	0	0	R
364	23.14	2.36	N	364	0.03	0	-0.03	L
365	23.28	2.36	N	365	0.13	0	-0.13	G
366	23.28	2.36	N	366	0	0	0	Q
367	23.28	2.36	N	367	0	0	0	E
368	23.28	2.36	N	368	0	0	0	M
369	23.85	2.36	N	369	0.57	0	-0.57	V
370	23.88	2.36	N	370	0.03	0	-0.03	R
371	23.96	2.36	N	371	0.08	0	-0.08	R
372	23.96	2.36	N	372	0	0	0	S
373	23.96	2.36	N	373	0	0	0	A
374	24.18	2.36	N	374	0.22	0	-0.22	G
375	24.21	2.36	N	375	0.03	0	-0.03	K
376	24.24	2.36	N	376	0.03	0	-0.03	V
377	24.24	2.36	N	377	0	0	0	S
378	24.27	2.36	N	378	0.03	0	-0.03	S
379	24.27	2.36	N	379	0	0	0	T
380	24.43	2.36	N	380	0.16	0	-0.16	L
381	24.43	2.36	N	381	0	0	0	A
382	24.73	2.36	N	382	0.3	0	-0.3	S
383	24.73	2.36	N	383	0	0	0	E
384	24.73	2.36	N	384	0	0	0	L
385	24.76	2.36	N	385	0.03	0	-0.03	G
386	24.76	2.36	N	386	0	0	0	I
387	24.9	2.36	N	387	0.13	0	-0.13	T
388	24.92	2.36	N	388	0.03	0	-0.03	A
389	24.98	2.36	N	389	0.06	0	-0.06	E
390	24.98	2.39	N	390	0	0.03	0.03	D
391	25.09	2.39	N	391	0.11	0	-0.11	A
392	25.09	2.39	N	392	0	0	0	R
393	25.14	2.39	N	393	0.06	0	-0.06	L
394	25.25	2.39	N	394	0.11	0	-0.11	V
395	25.28	2.39	N	395	0.03	0	-0.03	S
396	25.31	2.39	N	396	0.03	0	-0.03	E
397	25.36	2.39	N	397	0.06	0	-0.06	I
398	25.36	2.39	N	398	0	0	0	A
399	25.36	2.39	N	399	0	0	0	M
400	25.42	2.39	N	400	0.06	0	-0.06	H
401	25.42	2.39	N	401	0	0	0	T
402	25.45	2.39	N	402	0.03	0	-0.03	T
403	25.48	2.39	N	403	0.03	0	-0.03	E
404	25.48	2.39	N	404	0	0	0	D
405	25.48	2.89	N	405	0	0.5	0.5	K
406	25.48	3.18	N	406	0	0.29	0.29	I
407	25.53	3.21	N	407	0.06	0.03	-0.03	S
408	25.53	3.21	N	408	0	0	0	R
409	25.76	3.21	N	409	0.22	0	-0.22	A
410	26.18	3.21	N	410	0.42	0	-0.42	V
411	26.18	3.21	N	411	0	0	0	G
412	26.18	3.21	N	412	0	0	0	P
413	26.31	3.21	N	413	0.13	0	-0.13	R
414	26.34	3.21	N	414	0.03	0	-0.03	Q
415	26.47	3.24	N	415	0.13	0.03	-0.1	A
416	26.47	3.24	N	416	0	0	0	Q
417	27.03	3.24	N	417	0.56	0	-0.56	V
418	27.11	3.24	N	418	0.08	0	-0.08	S
419	27.17	3.24	N	419	0.06	0	-0.06	F
420	27.3	3.32	N	420	0.13	0.08	-0.05	L
421	27.3	3.35	N	421	0	0.03	0.03	H
422	27.3	3.43	N	422	0	0.08	0.08	G
423	27.3	3.43	N	423	0	0	0	D
424	27.3	3.43	N	424	0	0	0	Q
425	27.3	3.46	N	425	0	0.03	0.03	S
426	27.41	3.49	N	426	0.11	0.03	-0.08	E
427	27.41	3.52	N	427	0	0.03	0.03	N
428	27.41	3.52	N	428	0	0	0	E
429	27.52	3.52	N	429	0.11	0	-0.11	L
430	28.02	3.52	N	430	0.5	0	-0.5	P
431	28.03	4.02	N	431	0.01	0.51	0.5	R
432	28.03	4.05	N	432	0	0.03	0.03	L
433	28.06	4.05	N	433	0.03	0	-0.03	G
434	28.11	4.16	N	434	0.06	0.11	0.05	G
435	28.11	4.19	N	435	0	0.03	0.03	K
436	28.19	4.19	N	436	0.08	0	-0.08	E
437	28.53	4.19	N	437	0.34	0	-0.34	D
438	28.64	4.25	N	438	0.11	0.06	-0.05	R
439	28.75	4.27	N	439	0.11	0.03	-0.08	R
440	28.75	4.38	N	440	0	0.11	0.11	V
441	28.86	4.59	N	441	0.11	0.21	0.1	K
442	28.86	4.62	N	442	0	0.03	0.03	Q
443	29.01	4.78	N	443	0.16	0.16	0	S
444	29.49	4.83	N	444	0.48	0.06	-0.42	R
445	29.67	4.83	N	445	0.18	0	-0.18	G
446	29.67	4.83	N	446	0	0	0	E
447	29.67	4.97	N	447	0	0.13	0.13	A
448	29.73	5.02	N	448	0.06	0.06	0	R
449	29.73	5.02	N	449	0	0	0	E
450	29.81	5.13	N	450	0.08	0.11	0.03	S
451	29.99	5.43	N	451	0.18	0.29	0.11	Y
452	29.99	5.48	N	452	0	0.06	0.06	R
453	30.09	5.51	N	453	0.11	0.03	-0.08	E
454	30.23	5.59	N	454	0.13	0.08	-0.05	T
455	30.31	5.75	N	455	0.08	0.16	0.08	G
456	30.34	6.25	N	456	0.03	0.5	0.47	P
457	30.42	6.31	N	457	0.08	0.06	-0.02	S
458	30.42	6.31	N	458	0	0	0	R
459	30.45	6.52	N	459	0.03	0.22	0.19	A
460	30.48	6.55	N	460	0.03	0.03	0	S
461	30.56	6.55	N	461	0.08	0	-0.08	D
462	30.67	6.63	N	462	0.11	0.08	-0.03	A
463	30.67	6.63	N	463	0	0	0	R
464	30.75	6.63	N	464	0.08	0	-0.08	A
465	30.75	6.66	N	465	0	0.03	0.03	A
466	30.78	6.66	N	466	0.03	0	-0.03	H
467	30.88	7.02	N	467	0.11	0.35	0.24	L
468	30.94	7.02	N	468	0.06	0	-0.06	P
469	30.94	7.1	N	469	0	0.08	0.08	T
470	31.02	7.63	N	470	0.08	0.53	0.45	G
471	31.24	8.11	N	471	0.22	0.48	0.26	T
472	31.24	8.11	N	472	0	0	0	P
473	31.35	8.27	N	473	0.11	0.16	0.05	L
474	31.35	8.33	N	474	0	0.06	0.06	D
475	31.35	8.47	N	475	0	0.14	0.14	I
476	31.35	8.47	N	476	0	0	0	D
477	31.38	8.47	N	477	0.03	0	-0.03	T
478	31.38	8.47	N	478	0	0	0	A
479	31.6	8.72	N	479	0.22	0.25	0.03	S
480	31.63	8.72	N	480	0.03	0	-0.03	E
481	32.09	9.05	N	481	0.46	0.34	-0.12	S
482	32.09	9.53	N	482	0	0.48	0.48	S
483	32.17	9.53	N	483	0.08	0	-0.08	Q
484	32.22	9.61	N	484	0.05	0.08	0.03	D
485	32.33	9.82	N	485	0.11	0.2	0.09	P
486	32.46	9.82	N	486	0.13	0	-0.13	Q
487	32.46	9.82	N	487	0	0	0	D
488	32.49	9.82	N	488	0.03	0	-0.03	S
489	32.49	9.82	N	489	0	0	0	R
490	32.55	9.82	N	490	0.06	0	-0.06	R
491	32.55	9.82	N	491	0	0	0	S
492	32.6	9.82	N	492	0.06	0	-0.06	A
493	32.71	9.84	N	493	0.11	0.03	-0.08	D
494	32.87	9.87	N	494	0.16	0.03	-0.13	A
495	32.89	9.87	N	495	0.03	0	-0.03	L
496	33.4	9.87	N	496	0.51	0	-0.51	L
497	33.4	9.96	N	497	0	0.08	0.08	R
498	33.48	9.96	N	498	0.08	0	-0.08	L
499	33.59	9.96	N	499	0.11	0	-0.11	Q
500	33.67	10.01	N	500	0.08	0.06	-0.02	A
501	33.67	10.01	N	501	0	0	0	M
502	33.67	10.01	N	502	0	0	0	A
503	33.8	10.01	N	503	0.13	0	-0.13	G
504	33.8	10.01	N	504	0	0	0	I
505	34.01	10.6	N	505	0.21	0.59	0.38	S
506	34.07	10.6	N	506	0.06	0	-0.06	E
507	34.17	10.6	N	507	0.11	0	-0.11	E
508	34.17	10.6	N	508	0	0	0	Q
509	34.17	10.68	N	509	0	0.08	0.08	G
510	34.17	10.68	N	510	0	0	0	S
511	34.26	10.68	N	511	0.08	0	-0.08	D
512	34.36	10.71	N	512	0.11	0.03	-0.08	T
513	34.36	10.71	N	513	0	0	0	D
514	34.36	10.79	N	514	0	0.08	0.08	T
515	34.61	10.87	N	515	0.25	0.08	-0.17	P
516	35	11.61	N	516	0.39	0.73	0.34	I
517	35.3	11.61	N	517	0.3	0	-0.3	V
518	35.33	11.69	N	518	0.03	0.08	0.05	Y
519	35.44	11.69	N	519	0.11	0	-0.11	N
520	35.68	11.69	N	520	0.25	0	-0.25	D
521	35.68	11.83	N	521	0	0.14	0.14	R
522	35.74	12.33	N	522	0.06	0.5	0.44	N
523	35.77	12.33	N	523	0.03	0	-0.03	L
524	35.79	12.33	N	524	0.03	0	-0.03	L
525	35.93	12.33	N	525	0.13	0	-0.13	D
526	35.93	12.33	P	1	0	0	0	M
527	35.93	12.33	P	2	0	0	0	A
528	36.01	12.36	P	3	0.08	0.03	-0.05	E
529	36.01	12.36	P	4	0	0	0	E
530	36.01	12.36	P	5	0	0	0	Q
531	36.07	12.36	P	6	0.06	0	-0.06	A
532	36.07	12.36	P	7	0	0	0	R
533	36.07	12.36	P	8	0	0	0	H
534	36.07	12.36	P	9	0	0	0	V
535	36.12	12.36	P	10	0.06	0	-0.06	K
536	36.12	12.36	P	11	0	0	0	N
537	36.25	12.36	P	12	0.13	0	-0.13	G
538	36.25	12.36	P	13	0	0	0	L
539	36.25	12.36	P	14	0	0	0	E
540	36.46	12.36	P	15	0.2	0	-0.2	C
541	36.46	12.36	P	16	0	0	0	I
542	36.46	12.36	P	17	0	0	0	R
543	36.46	12.36	P	18	0	0	0	A
544	36.46	12.36	P	19	0	0	0	L
545	36.59	12.36	P	20	0.13	0	-0.13	K
546	36.62	12.36	P	21	0.03	0	-0.03	A
547	36.62	12.36	P	22	0	0	0	E
548	36.67	12.36	P	23	0.06	0	-0.06	P
549	36.67	12.39	P	24	0	0.03	0.03	I
550	36.67	12.6	P	25	0	0.21	0.21	G
551	36.76	12.65	P	26	0.08	0.06	-0.02	S
552	36.81	12.65	P	27	0.06	0	-0.06	L
553	36.81	12.65	P	28	0	0	0	A
554	36.81	13.15	P	29	0	0.5	0.5	I
555	36.81	13.42	P	30	0	0.27	0.27	E
556	36.81	13.42	P	31	0	0	0	E
557	37.32	13.42	P	32	0.51	0	-0.51	A
558	37.32	13.5	P	33	0	0.08	0.08	M
559	37.32	13.5	P	34	0	0	0	A
560	37.32	13.53	P	35	0	0.03	0.03	A
561	37.32	13.53	P	36	0	0	0	W
562	37.32	13.53	P	37	0	0	0	S
563	37.32	13.56	P	38	0	0.03	0.03	E
564	37.32	13.56	P	39	0	0	0	I
565	37.32	13.56	P	40	0	0	0	S
566	37.35	13.56	P	41	0.03	0	-0.03	D
567	37.48	13.58	P	42	0.13	0.03	-0.1	N
568	37.48	13.58	P	43	0	0	0	P
569	37.48	13.58	P	44	0	0	0	G
570	37.48	13.61	P	45	0	0.03	0.03	Q
571	37.48	14.11	P	46	0	0.5	0.5	E
572	37.48	14.14	P	47	0	0.03	0.03	R
573	37.48	14.17	P	48	0	0.03	0.03	A
574	37.48	14.25	P	49	0	0.08	0.08	T
575	37.48	14.36	P	50	0	0.11	0.11	C
576	37.51	14.95	P	51	0.03	0.59	0.56	R
577	37.51	15	P	52	0	0.06	0.06	E
578	37.51	15	P	53	0	0	0	E
579	37.53	15.38	P	54	0.03	0.38	0.35	K
580	37.53	15.41	P	55	0	0.03	0.03	A
581	37.53	15.52	P	56	0	0.11	0.11	G
582	37.53	15.52	P	57	0	0	0	S
583	37.53	15.55	P	58	0	0.03	0.03	S
584	37.53	15.55	P	59	0	0	0	G
585	37.53	15.58	P	60	0	0.03	0.03	L
586	37.53	15.61	P	61	0	0.03	0.03	S
587	37.53	15.63	P	62	0	0.03	0.03	K
588	37.53	15.72	P	63	0	0.08	0.08	P
589	37.53	15.72	P	64	0	0	0	C
590	37.53	15.92	P	65	0	0.2	0.2	L
591	37.53	16	P	66	0	0.08	0.08	S
592	37.53	16	P	67	0	0	0	A
593	37.53	16.03	P	68	0	0.03	0.03	I
594	37.53	16.03	P	69	0	0	0	G
595	37.53	16.03	P	70	0	0	0	S
596	37.53	16.14	P	71	0	0.11	0.11	T
597	37.53	16.14	P	72	0	0	0	E
598	37.53	16.14	P	73	0	0	0	G
599	37.53	16.16	P	74	0	0.03	0.03	G
600	37.53	16.16	P	75	0	0	0	A
601	37.53	16.16	P	76	0	0	0	P
602	37.53	16.22	P	77	0	0.06	0.06	R
603	37.53	16.25	P	78	0	0.03	0.03	I
604	37.53	16.38	P	79	0	0.13	0.13	R
605	37.59	16.38	P	80	0.06	0	-0.06	G
606	37.59	16.38	P	81	0	0	0	Q
607	37.59	16.38	P	82	0	0	0	G
608	37.59	16.89	P	83	0	0.5	0.5	P
609	37.59	16.99	P	84	0	0.11	0.11	G
610	37.93	16.99	P	85	0.34	0	-0.34	E
611	37.93	17.1	P	86	0	0.11	0.11	S
612	37.93	17.1	P	87	0	0	0	D
613	37.93	17.1	P	88	0	0	0	D
614	37.93	17.24	P	89	0	0.13	0.13	D
615	37.93	17.37	P	90	0	0.13	0.13	A
616	37.93	17.4	P	91	0	0.03	0.03	E
617	37.93	17.62	P	92	0	0.22	0.22	T
618	37.96	17.7	P	93	0.03	0.08	0.05	L
619	37.96	17.7	P	94	0	0	0	G
620	37.96	17.81	P	95	0	0.11	0.11	I
621	37.96	17.81	P	96	0	0	0	P
622	37.98	18.31	P	97	0.03	0.5	0.47	P
623	37.98	18.47	P	98	0	0.16	0.16	R
624	38.01	18.55	P	99	0.03	0.08	0.05	N
625	38.01	18.63	P	100	0	0.08	0.08	L
626	38.01	18.63	P	101	0	0	0	Q
627	38.01	18.63	P	102	0	0	0	A
628	38.01	18.63	P	103	0	0	0	S
629	38.01	18.66	P	104	0	0.03	0.03	S
630	38.04	18.74	P	105	0.03	0.08	0.05	T
631	38.04	18.74	P	106	0	0	0	G
632	38.2	18.74	P	107	0.16	0	-0.16	L
633	38.2	18.74	P	108	0	0	0	Q
634	38.22	18.9	P	109	0.03	0.16	0.13	C
635	38.22	19.09	P	110	0	0.19	0.19	Y
636	38.43	19.6	P	111	0.2	0.51	0.31	Y
637	38.43	19.6	P	112	0	0	0	V
638	38.43	19.65	P	113	0	0.06	0.06	Y
639	38.43	19.65	P	114	0	0	0	D
640	38.43	19.65	P	115	0	0	0	H
641	38.43	19.65	P	116	0	0	0	S
642	38.43	19.65	P	117	0	0	0	G
643	38.43	19.68	P	118	0	0.03	0.03	E
644	38.43	19.68	P	119	0	0	0	A
645	38.43	19.74	P	120	0	0.06	0.06	V
646	38.43	19.92	P	121	0	0.18	0.18	K
647	38.43	19.92	P	122	0	0	0	G
648	38.43	19.92	P	123	0	0	0	I
649	38.43	19.92	P	124	0	0	0	Q
650	38.43	19.92	P	125	0	0	0	D
651	38.43	19.92	P	126	0	0	0	A
652	38.43	19.92	P	127	0	0	0	D
653	38.43	19.92	P	128	0	0	0	S
654	38.43	19.92	P	129	0	0	0	I
655	38.43	20.07	P	130	0	0.16	0.16	M
656	38.43	20.07	P	131	0	0	0	V
657	38.43	20.18	P	132	0	0.11	0.11	Q
658	38.43	20.21	P	133	0	0.03	0.03	S
659	38.43	20.21	P	134	0	0	0	G
660	38.43	20.21	P	135	0	0	0	L
661	38.43	20.24	P	136	0	0.03	0.03	D
662	38.43	20.37	P	137	0	0.13	0.13	G
663	38.43	20.45	P	138	0	0.08	0.08	D
664	38.43	20.51	P	139	0	0.06	0.06	S
665	38.43	20.64	P	140	0	0.13	0.13	T
666	38.58	20.75	P	141	0.16	0.11	-0.05	L
667	38.69	20.75	P	142	0.11	0	-0.11	S
668	38.69	20.78	P	143	0	0.03	0.03	G
669	38.69	20.78	P	144	0	0	0	G
670	38.69	20.78	P	145	0	0	0	D
671	38.69	21.28	P	146	0	0.5	0.5	N
672	38.69	21.28	P	147	0	0	0	E
673	38.69	21.28	P	148	0	0	0	S
674	38.69	21.28	P	149	0	0	0	E
675	38.69	21.28	P	150	0	0	0	N
676	38.69	21.28	P	151	0	0	0	S
677	38.69	21.31	P	152	0	0.03	0.03	D
678	38.69	21.31	P	153	0	0	0	V
679	38.69	21.31	P	154	0	0	0	D
680	38.69	21.37	P	155	0	0.06	0.06	I
681	38.69	21.37	P	156	0	0	0	G
682	38.69	21.37	P	157	0	0	0	E
683	38.69	21.37	P	158	0	0	0	P
684	38.69	21.37	P	159	0	0	0	D
685	38.69	21.45	P	160	0	0.08	0.08	T
686	38.69	21.45	P	161	0	0	0	E
687	38.69	21.45	P	162	0	0	0	G
688	38.69	21.45	P	163	0	0	0	Y
689	38.69	21.45	P	164	0	0	0	A
690	38.69	21.53	P	165	0	0.08	0.08	I
691	38.69	21.61	P	166	0	0.08	0.08	T
692	38.69	21.61	P	167	0	0	0	D
693	38.69	21.61	P	168	0	0	0	R
694	38.69	21.61	P	169	0	0	0	G
695	38.69	21.61	P	170	0	0	0	S
696	38.69	21.69	P	171	0	0.08	0.08	A
697	38.69	21.69	P	172	0	0	0	P
698	38.72	21.69	P	173	0.03	0	-0.03	I
699	38.72	21.69	P	174	0	0	0	S
700	38.72	21.86	P	175	0	0.16	0.16	M
701	38.72	21.86	P	176	0	0	0	G
702	38.72	21.86	P	177	0	0	0	F
703	38.75	21.86	P	178	0.03	0	-0.03	R
704	38.78	21.86	P	179	0.03	0	-0.03	A
705	38.78	21.86	P	180	0	0	0	S
706	38.78	21.86	P	181	0	0	0	D
707	38.78	21.86	P	182	0	0	0	V
708	38.78	21.86	P	183	0	0	0	E
709	38.78	21.86	P	184	0	0	0	T
710	38.78	21.86	P	185	0	0	0	A
711	38.91	21.91	P	186	0.13	0.06	-0.07	E
712	38.91	21.91	P	187	0	0	0	G
713	39.02	21.91	P	188	0.11	0	-0.11	G
714	39.07	21.91	P	189	0.06	0	-0.06	E
715	39.07	21.91	P	190	0	0	0	I
716	39.18	21.91	P	191	0.11	0	-0.11	H
717	39.18	21.91	P	192	0	0	0	E
718	39.18	21.91	P	193	0	0	0	L
719	39.24	21.91	P	194	0.06	0	-0.06	L
720	39.24	22.32	P	195	0	0.41	0.41	R
721	39.24	22.32	P	196	0	0	0	L
722	39.24	22.32	P	197	0	0	0	Q
723	39.29	22.32	P	198	0.06	0	-0.06	S
724	39.38	22.32	P	199	0.08	0	-0.08	R
725	39.43	22.32	P	200	0.06	0	-0.06	G
726	39.43	22.32	P	201	0	0	0	N
727	39.43	22.32	P	202	0	0	0	N
728	39.46	22.43	P	203	0.03	0.11	0.08	F
729	39.49	22.59	P	204	0.03	0.16	0.13	P
730	39.49	22.59	P	205	0	0	0	K
731	39.49	22.65	P	206	0	0.06	0.06	L
732	39.49	22.67	P	207	0	0.03	0.03	G
733	39.49	22.67	P	208	0	0	0	K
734	39.49	22.7	P	209	0	0.03	0.03	T
735	39.49	22.7	P	210	0	0	0	L
736	39.49	22.7	P	211	0	0	0	N
737	39.49	22.7	P	212	0	0	0	V
738	39.57	22.7	P	213	0.08	0	-0.08	P
739	39.57	22.79	P	214	0	0.08	0.08	P
740	39.8	22.79	P	215	0.22	0	-0.22	P
741	39.8	22.79	P	216	0	0	0	P
742	39.88	23.43	P	217	0.08	0.64	0.56	D
743	40.03	23.43	P	218	0.16	0	-0.16	P
744	40.06	23.86	P	219	0.03	0.43	0.4	G
745	40.12	23.86	P	220	0.06	0	-0.06	R
746	40.12	24.02	P	221	0	0.16	0.16	A
747	40.14	24.08	P	222	0.03	0.06	0.03	S
748	40.14	24.28	P	223	0	0.2	0.2	T
749	40.2	24.34	P	224	0.06	0.06	0	S
750	40.31	24.84	P	225	0.11	0.5	0.39	G
751	40.31	24.84	P	226	0	0	0	T
752	40.31	24.84	P	227	0	0	0	P
753	40.31	24.84	P	228	0	0	0	I
754	40.31	24.84	P	229	0	0	0	K
755	40.31	24.9	P	230	0	0.06	0.06	K
756	40.36	24.9	P	231	0.06	0	-0.06	G
757	40.36	24.9	P	232	0	0	0	T
758	40.36	24.98	P	233	0	0.08	0.08	E
759	40.42	25.09	P	234	0.06	0.11	0.05	R
760	40.53	25.15	P	235	0.11	0.06	-0.05	R
761	40.83	25.15	P	236	0.3	0	-0.3	L
762	40.83	25.15	P	237	0	0	0	A
763	40.83	25.18	P	238	0	0.03	0.03	S
764	40.83	25.18	P	239	0	0	0	F
765	40.86	25.18	P	240	0.03	0	-0.03	G
766	40.86	25.2	P	241	0	0.03	0.03	T
767	40.86	25.2	P	242	0	0	0	E
768	40.86	25.23	P	243	0	0.03	0.03	I
769	40.86	25.23	P	244	0	0	0	A
770	40.86	25.23	P	245	0	0	0	S
771	40.86	25.26	P	246	0	0.03	0.03	L
772	40.86	25.26	P	247	0	0	0	L
773	40.94	25.26	P	248	0.08	0	-0.08	T
774	40.94	25.26	P	249	0	0	0	G
775	40.94	25.26	P	250	0	0	0	G
776	40.94	25.26	P	251	0	0	0	A
777	40.94	25.26	P	252	0	0	0	T
778	40.94	25.26	P	253	0	0	0	Q
779	40.94	25.26	P	254	0	0	0	C
780	40.94	25.26	P	255	0	0	0	A
781	40.94	25.34	P	256	0	0.08	0.08	R
782	40.94	25.45	P	257	0	0.11	0.11	K
783	41	25.48	P	258	0.06	0.03	-0.03	S
784	41	25.48	P	259	0	0	0	P
785	41	25.56	P	260	0	0.08	0.08	S
786	41	25.56	P	261	0	0	0	E
787	41.05	25.62	P	262	0.06	0.06	0	P
788	41.05	25.72	P	263	0	0.11	0.11	S
789	41.05	25.81	P	264	0	0.08	0.08	G
790	41.05	25.83	P	265	0	0.03	0.03	P
791	41.05	26.07	P	266	0	0.24	0.24	G
792	41.05	26.07	P	267	0	0	0	A
793	41.05	26.18	P	268	0	0.11	0.11	P
794	41.05	26.34	P	269	0	0.16	0.16	A
795	41.08	26.34	P	270	0.03	0	-0.03	G
796	41.11	26.34	P	271	0.03	0	-0.03	N
797	41.11	26.34	P	272	0	0	0	V
798	41.11	26.34	P	273	0	0	0	P
799	41.11	26.36	P	274	0	0.03	0.03	E
800	41.11	26.64	P	275	0	0.28	0.28	Y
801	41.11	26.64	P	276	0	0	0	V
802	41.14	26.64	P	277	0.03	0	-0.03	S
803	41.14	26.67	P	278	0	0.03	0.03	N
804	41.14	26.67	P	279	0	0	0	A
805	41.14	26.73	P	280	0	0.06	0.06	A
806	41.14	26.75	P	281	0	0.03	0.03	L
807	41.14	26.78	P	282	0	0.03	0.03	I
808	41.14	26.86	P	283	0	0.08	0.08	Q
809	41.14	26.86	P	284	0	0	0	E
810	41.14	26.95	P	285	0	0.08	0.08	W
811	41.14	26.97	P	286	0	0.03	0.03	T
812	41.16	26.97	P	287	0.03	0	-0.03	P
813	41.16	27.03	P	288	0	0.06	0.06	E
814	41.16	27.03	P	289	0	0	0	S
815	41.19	27.03	P	290	0.03	0	-0.03	G
816	41.19	27.03	P	291	0	0	0	T
817	41.19	27.03	P	292	0	0	0	T
818	41.19	27.3	P	293	0	0.27	0.27	I
819	41.19	27.3	P	294	0	0	0	S
820	41.19	27.4	P	295	0	0.11	0.11	P
821	41.19	27.4	P	296	0	0	0	R
822	41.19	27.4	P	297	0	0	0	S
823	41.19	27.4	P	298	0	0	0	Q
824	41.25	27.4	P	299	0.06	0	-0.06	N
825	41.25	27.4	P	300	0	0	0	N
826	41.43	27.43	P	301	0.18	0.03	-0.15	E
827	41.43	27.66	P	302	0	0.22	0.22	E
828	41.43	27.66	P	303	0	0	0	G
829	41.43	27.68	P	304	0	0.03	0.03	G
830	41.48	27.77	P	305	0.05	0.08	0.03	D
831	41.48	27.82	P	306	0	0.06	0.06	Y
832	41.48	27.82	P	307	0	0	0	Y
833	41.48	27.82	P	308	0	0	0	D
834	41.48	27.82	P	309	0	0	0	D
835	41.54	27.82	P	310	0.06	0	-0.06	E
836	41.54	27.82	P	311	0	0	0	L
837	41.65	27.82	P	312	0.11	0	-0.11	F
838	42.14	27.85	P	313	0.49	0.03	-0.46	S
839	42.14	27.88	P	314	0	0.03	0.03	D
840	42.25	27.88	P	315	0.11	0	-0.11	V
841	42.25	27.88	P	316	0	0	0	Q
842	42.73	27.88	P	317	0.48	0	-0.48	D
843	43.24	27.88	P	318	0.5	0	-0.5	I
844	43.34	27.88	P	319	0.11	0	-0.11	K
845	43.34	27.88	P	320	0	0	0	T
846	43.45	27.88	P	321	0.11	0	-0.11	A
847	43.59	27.88	P	322	0.13	0	-0.13	L
848	43.59	27.88	P	323	0	0	0	A
849	43.59	27.88	P	324	0	0	0	K
850	43.59	27.88	P	325	0	0	0	I
851	43.61	27.88	P	326	0.03	0	-0.03	H
852	43.61	27.88	P	327	0	0	0	E
853	43.67	27.88	P	328	0.06	0	-0.06	D
854	43.72	27.88	P	329	0.06	0	-0.06	N
855	43.72	27.88	P	330	0	0	0	Q
856	43.81	27.88	P	331	0.08	0	-0.08	K
857	43.81	27.88	P	332	0	0	0	I
858	43.81	27.88	P	333	0	0	0	I
859	43.91	27.91	P	334	0.11	0.03	-0.08	S
860	44.1	27.91	P	335	0.18	0	-0.18	K
861	44.31	27.91	P	336	0.22	0	-0.22	L
862	44.31	27.91	P	337	0	0	0	E
863	44.31	27.91	P	338	0	0	0	S
864	44.61	27.91	P	339	0.3	0	-0.3	L
865	44.61	27.91	P	340	0	0	0	L
866	44.61	27.91	P	341	0	0	0	L
867	44.64	27.91	P	342	0.03	0	-0.03	L
868	44.7	27.91	P	343	0.06	0	-0.06	K
869	44.75	27.91	P	344	0.06	0	-0.06	G
870	44.81	27.91	P	345	0.06	0	-0.06	E
871	44.81	27.91	P	346	0	0	0	V
872	44.81	27.91	P	347	0	0	0	E
873	44.81	27.91	P	348	0	0	0	S
874	44.94	27.91	P	349	0.13	0	-0.13	I
875	44.97	27.91	P	350	0.03	0	-0.03	K
876	44.97	27.91	P	351	0	0	0	K
877	44.97	27.91	P	352	0	0	0	Q
878	45.05	27.96	P	353	0.08	0.06	-0.02	I
879	45.05	27.96	P	354	0	0	0	N
880	45.08	28.21	P	355	0.03	0.25	0.22	R
881	45.08	28.21	P	356	0	0	0	Q
882	45.08	28.21	P	357	0	0	0	N
883	45.11	28.21	P	358	0.03	0	-0.03	I
884	45.11	28.21	P	359	0	0	0	S
885	45.22	28.21	P	360	0.11	0	-0.11	I
886	45.24	28.21	P	361	0.03	0	-0.03	S
887	45.24	28.21	P	362	0	0	0	T
888	45.41	28.21	P	363	0.16	0	-0.16	L
889	45.41	28.21	P	364	0	0	0	E
890	45.51	28.21	P	365	0.11	0	-0.11	G
891	45.51	28.21	P	366	0	0	0	H
892	45.51	28.21	P	367	0	0	0	L
893	45.6	28.21	P	368	0.08	0	-0.08	S
894	45.6	28.21	P	369	0	0	0	S
895	45.6	28.21	P	370	0	0	0	I
896	45.6	28.21	P	371	0	0	0	M
897	46.05	28.21	P	372	0.46	0	-0.46	I
898	46.05	28.21	P	373	0	0	0	A
899	46.05	28.21	P	374	0	0	0	I
900	46.14	28.21	P	375	0.08	0	-0.08	P
901	46.14	28.21	P	376	0	0	0	G
902	46.14	28.37	P	377	0	0.16	0.16	L
903	46.14	28.37	P	378	0	0	0	G
904	46.14	28.37	P	379	0	0	0	K
905	46.14	28.37	P	380	0	0	0	D
906	46.14	28.37	P	381	0	0	0	P
907	46.19	28.47	P	382	0.06	0.11	0.05	N
908	46.19	28.47	P	383	0	0	0	D
909	46.25	28.47	P	384	0.06	0	-0.06	P
910	46.3	28.47	P	385	0.06	0	-0.06	T
911	46.33	28.47	P	386	0.03	0	-0.03	A
912	46.33	28.53	P	387	0	0.06	0.06	D
913	46.33	28.53	P	388	0	0	0	V
914	46.33	28.53	P	389	0	0	0	E
915	46.33	29.03	P	390	0	0.5	0.5	I
916	46.33	29.03	P	391	0	0	0	N
917	46.49	29.03	P	392	0.16	0	-0.16	P
918	46.49	29.03	P	393	0	0	0	D
919	46.95	29.05	P	394	0.46	0.02	-0.44	L
920	46.95	29.05	P	395	0	0	0	K
921	46.95	29.08	P	396	0	0.03	0.03	P
922	46.95	29.08	P	397	0	0	0	I
923	46.95	29.08	P	398	0	0	0	I
924	47.01	29.14	P	399	0.06	0.06	0	G
925	47.01	29.14	P	400	0	0	0	R
926	47.11	29.14	P	401	0.11	0	-0.11	D
927	47.14	29.14	P	402	0.03	0	-0.03	S
928	47.14	29.14	P	403	0	0	0	G
929	47.14	29.14	P	404	0	0	0	R
930	47.14	29.14	P	405	0	0	0	A
931	47.25	29.14	P	406	0.11	0	-0.11	L
932	47.28	29.14	P	407	0.03	0	-0.03	A
933	47.28	29.14	P	408	0	0	0	E
934	47.39	29.14	P	409	0.11	0	-0.11	V
935	47.41	29.14	P	410	0.03	0	-0.03	L
936	47.41	29.14	P	411	0	0	0	K
937	47.84	29.14	P	412	0.42	0	-0.42	K
938	47.95	29.14	P	413	0.11	0	-0.11	P
939	47.95	29.25	P	414	0	0.11	0.11	V
940	47.95	29.25	P	415	0	0	0	A
941	47.97	29.3	P	416	0.03	0.06	0.03	S
942	47.97	29.3	P	417	0	0	0	R
943	47.97	29.3	P	418	0	0	0	Q
944	47.97	29.49	P	419	0	0.19	0.19	L
945	48.28	29.49	P	420	0.3	0	-0.3	Q
946	48.28	29.49	P	421	0	0	0	G
947	48.28	29.49	P	422	0	0	0	M
948	48.58	29.52	P	423	0.3	0.03	-0.27	T
949	48.58	29.57	P	424	0	0.06	0.06	N
950	48.58	29.57	P	425	0	0	0	G
951	48.64	29.57	P	426	0.06	0	-0.06	R
952	48.64	29.57	P	427	0	0	0	T
953	48.64	29.57	P	428	0	0	0	S
954	48.66	29.57	P	429	0.03	0	-0.03	S
955	48.66	29.6	P	430	0	0.03	0.03	R
956	48.66	29.6	P	431	0	0	0	G
957	48.66	29.6	P	432	0	0	0	Q
958	48.66	29.6	P	433	0	0	0	L
959	48.66	29.6	P	434	0	0	0	L
960	48.66	29.6	P	435	0	0	0	K
961	48.66	29.6	P	436	0	0	0	E
962	48.8	29.6	P	437	0.13	0	-0.13	F
963	49.28	29.6	P	438	0.48	0	-0.48	Q
964	49.28	29.74	P	439	0	0.13	0.13	P
965	49.39	29.74	P	440	0.11	0	-0.11	K
966	49.39	29.74	P	441	0	0	0	P
967	49.39	29.74	P	442	0	0	0	I
968	49.39	29.74	P	443	0	0	0	G
969	49.39	29.76	P	444	0	0.03	0.03	K
970	49.39	29.76	P	445	0	0	0	K
971	49.39	30.22	P	446	0	0.45	0.45	M
972	49.39	30.22	P	447	0	0	0	S
973	49.5	30.22	P	448	0.11	0	-0.11	S
974	49.61	30.22	P	449	0.11	0	-0.11	A
975	49.63	30.22	P	450	0.03	0	-0.03	V
976	49.66	30.22	P	451	0.03	0	-0.03	G
977	49.66	30.22	P	452	0	0	0	F
978	49.74	30.22	P	453	0.08	0	-0.08	V
979	49.85	30.22	P	454	0.11	0	-0.11	P
980	49.88	30.22	P	455	0.03	0	-0.03	D
981	49.88	30.22	P	456	0	0	0	T
982	49.96	30.36	P	457	0.08	0.14	0.06	G
983	49.99	30.36	P	458	0.03	0	-0.03	P
984	50.04	30.57	P	459	0.06	0.22	0.16	A
985	50.04	30.57	P	460	0	0	0	S
986	50.1	30.57	P	461	0.06	0	-0.06	R
987	50.1	30.57	P	462	0	0	0	S
988	50.1	30.57	P	463	0	0	0	V
989	50.1	30.57	P	464	0	0	0	I
990	50.1	30.57	P	465	0	0	0	R
991	50.1	30.57	P	466	0	0	0	S
992	50.18	30.57	P	467	0.08	0	-0.08	I
993	50.18	30.57	P	468	0	0	0	I
994	50.18	30.57	P	469	0	0	0	K
995	50.24	30.57	P	470	0.06	0	-0.06	S
996	50.34	30.57	P	471	0.11	0	-0.11	S
997	50.34	30.57	P	472	0	0	0	R
998	50.34	30.57	P	473	0	0	0	L
999	50.37	30.68	P	474	0.03	0.11	0.08	E
1000	50.4	30.68	P	475	0.03	0	-0.03	E
1001	50.4	30.68	P	476	0	0	0	D
1002	50.48	30.68	P	477	0.08	0	-0.08	R
1003	50.48	30.68	P	478	0	0	0	K
1004	50.48	30.74	P	479	0	0.06	0.06	R
1005	50.48	30.74	P	480	0	0	0	Y
1006	50.48	30.74	P	481	0	0	0	L
1007	50.48	30.87	P	482	0	0.13	0.13	M
1008	50.48	30.87	P	483	0	0	0	T
1009	50.51	30.87	P	484	0.03	0	-0.03	L
1010	50.51	30.87	P	485	0	0	0	L
1011	50.51	30.87	P	486	0	0	0	D
1012	50.54	30.87	P	487	0.03	0	-0.03	D
1013	50.54	30.9	P	488	0	0.03	0.03	I
1014	50.54	30.93	P	489	0	0.03	0.03	K
1015	50.54	30.93	P	490	0	0	0	G
1016	50.57	30.95	P	491	0.03	0.03	0	A
1017	51.07	30.95	P	492	0.5	0	-0.5	N
1018	51.18	30.95	P	493	0.11	0	-0.11	D
1019	51.2	30.95	P	494	0.03	0	-0.03	L
1020	51.2	30.95	P	495	0	0	0	A
1021	51.29	30.98	P	496	0.08	0.03	-0.05	K
1022	51.29	30.98	P	497	0	0	0	F
1023	51.29	30.98	P	498	0	0	0	H
1024	51.29	30.98	P	499	0	0	0	Q
1025	51.29	30.98	P	500	0	0	0	M
1026	51.29	30.98	P	501	0	0	0	L
1027	51.29	30.98	P	502	0	0	0	M
1028	51.34	30.98	P	503	0.06	0	-0.06	K
1029	51.34	30.98	P	504	0	0	0	I
1030	51.34	30.98	P	505	0	0	0	I
1031	51.34	30.98	P	506	0	0	0	M
1032	51.34	30.98	P	507	0	0	0	K
1033	51.34	30.98	V	1	0	0	0	M
1034	51.34	30.98	V	2	0	0	0	A
1035	51.42	31.01	V	3	0.08	0.03	-0.05	E
1036	51.42	31.01	V	4	0	0	0	E
1037	51.42	31.01	V	5	0	0	0	Q
1038	51.48	31.01	V	6	0.06	0	-0.06	A
1039	51.48	31.01	V	7	0	0	0	R
1040	51.48	31.01	V	8	0	0	0	H
1041	51.48	31.01	V	9	0	0	0	V
1042	51.54	31.01	V	10	0.06	0	-0.06	K
1043	51.54	31.01	V	11	0	0	0	N
1044	51.67	31.01	V	12	0.13	0	-0.13	G
1045	51.67	31.01	V	13	0	0	0	L
1046	51.67	31.01	V	14	0	0	0	E
1047	51.87	31.01	V	15	0.2	0	-0.2	C
1048	51.87	31.01	V	16	0	0	0	I
1049	51.87	31.01	V	17	0	0	0	R
1050	51.87	31.01	V	18	0	0	0	A
1051	51.87	31.01	V	19	0	0	0	L
1052	52	31.01	V	20	0.13	0	-0.13	K
1053	52.03	31.01	V	21	0.03	0	-0.03	A
1054	52.03	31.01	V	22	0	0	0	E
1055	52.09	31.01	V	23	0.06	0	-0.06	P
1056	52.09	31.04	V	24	0	0.03	0.03	I
1057	52.09	31.25	V	25	0	0.21	0.21	G
1058	52.17	31.3	V	26	0.08	0.06	-0.02	S
1059	52.22	31.3	V	27	0.06	0	-0.06	L
1060	52.22	31.3	V	28	0	0	0	A
1061	52.22	31.8	V	29	0	0.5	0.5	I
1062	52.22	32.07	V	30	0	0.27	0.27	E
1063	52.22	32.07	V	31	0	0	0	E
1064	52.73	32.07	V	32	0.51	0	-0.51	A
1065	52.73	32.15	V	33	0	0.08	0.08	M
1066	52.73	32.15	V	34	0	0	0	A
1067	52.73	32.18	V	35	0	0.03	0.03	A
1068	52.73	32.18	V	36	0	0	0	W
1069	52.73	32.18	V	37	0	0	0	S
1070	52.73	32.21	V	38	0	0.03	0.03	E
1071	52.73	32.21	V	39	0	0	0	I
1072	52.73	32.21	V	40	0	0	0	S
1073	52.76	32.21	V	41	0.03	0	-0.03	D
1074	52.89	32.23	V	42	0.13	0.03	-0.1	N
1075	52.89	32.23	V	43	0	0	0	P
1076	52.89	32.23	V	44	0	0	0	G
1077	52.89	32.26	V	45	0	0.03	0.03	Q
1078	52.89	32.76	V	46	0	0.5	0.5	E
1079	52.89	32.79	V	47	0	0.03	0.03	R
1080	52.89	32.82	V	48	0	0.03	0.03	A
1081	52.89	32.9	V	49	0	0.08	0.08	T
1082	52.89	33.01	V	50	0	0.11	0.11	C
1083	52.92	33.59	V	51	0.03	0.59	0.56	R
1084	52.92	33.65	V	52	0	0.06	0.06	E
1085	52.92	33.65	V	53	0	0	0	E
1086	52.95	34.03	V	54	0.03	0.38	0.35	K
1087	52.95	34.06	V	55	0	0.03	0.03	A
1088	52.95	34.17	V	56	0	0.11	0.11	G
1089	52.95	34.17	V	57	0	0	0	S
1090	52.95	34.2	V	58	0	0.03	0.03	S
1091	52.95	34.2	V	59	0	0	0	G
1092	52.95	34.23	V	60	0	0.03	0.03	L
1093	52.95	34.25	V	61	0	0.03	0.03	S
1094	52.95	34.28	V	62	0	0.03	0.03	K
1095	52.95	34.36	V	63	0	0.08	0.08	P
1096	52.95	34.36	V	64	0	0	0	C
1097	52.95	34.57	V	65	0	0.2	0.2	L
1098	52.95	34.65	V	66	0	0.08	0.08	S
1099	52.95	34.65	V	67	0	0	0	A
1100	52.95	34.68	V	68	0	0.03	0.03	I
1101	52.95	34.68	V	69	0	0	0	G
1102	52.95	34.68	V	70	0	0	0	S
1103	52.95	34.79	V	71	0	0.11	0.11	T
1104	52.95	34.79	V	72	0	0	0	E
1105	52.95	34.79	V	73	0	0	0	G
1106	52.95	34.81	V	74	0	0.03	0.03	G
1107	52.95	34.81	V	75	0	0	0	A
1108	52.95	34.81	V	76	0	0	0	P
1109	52.95	34.87	V	77	0	0.06	0.06	R
1110	52.95	34.9	V	78	0	0.03	0.03	I
1111	52.95	35.03	V	79	0	0.13	0.13	R
1112	53	35.03	V	80	0.06	0	-0.06	G
1113	53	35.03	V	81	0	0	0	Q
1114	53	35.03	V	82	0	0	0	G
1115	53	35.53	V	83	0	0.5	0.5	P
1116	53	35.64	V	84	0	0.11	0.11	G
1117	53.34	35.64	V	85	0.34	0	-0.34	E
1118	53.34	35.75	V	86	0	0.11	0.11	S
1119	53.34	35.75	V	87	0	0	0	D
1120	53.34	35.75	V	88	0	0	0	D
1121	53.34	35.89	V	89	0	0.13	0.13	D
1122	53.34	36.02	V	90	0	0.13	0.13	A
1123	53.34	36.05	V	91	0	0.03	0.03	E
1124	53.34	36.26	V	92	0	0.22	0.22	T
1125	53.37	36.35	V	93	0.03	0.08	0.05	L
1126	53.37	36.35	V	94	0	0	0	G
1127	53.37	36.46	V	95	0	0.11	0.11	I
1128	53.37	36.46	V	96	0	0	0	P
1129	53.4	36.96	V	97	0.03	0.5	0.47	P
1130	53.4	37.12	V	98	0	0.16	0.16	R
1131	53.43	37.2	V	99	0.03	0.08	0.05	N
1132	53.43	37.28	V	100	0	0.08	0.08	L
1133	53.43	37.28	V	101	0	0	0	Q
1134	53.43	37.28	V	102	0	0	0	A
1135	53.43	37.28	V	103	0	0	0	S
1136	53.43	37.31	V	104	0	0.03	0.03	S
1137	53.45	37.39	V	105	0.03	0.08	0.05	T
1138	53.45	37.39	V	106	0	0	0	G
1139	53.61	37.39	V	107	0.16	0	-0.16	L
1140	53.61	37.39	V	108	0	0	0	Q
1141	53.64	37.55	V	109	0.03	0.16	0.13	C
1142	53.64	37.74	V	110	0	0.19	0.19	Y
1143	53.84	38.25	V	111	0.2	0.51	0.31	Y
1144	53.84	38.25	V	112	0	0	0	V
1145	53.84	38.3	V	113	0	0.06	0.06	Y
1146	53.84	38.3	V	114	0	0	0	D
1147	53.84	38.3	V	115	0	0	0	H
1148	53.84	38.3	V	116	0	0	0	S
1149	53.84	38.3	V	117	0	0	0	G
1150	53.84	38.33	V	118	0	0.03	0.03	E
1151	53.84	38.33	V	119	0	0	0	A
1152	53.84	38.39	V	120	0	0.06	0.06	V
1153	53.84	38.57	V	121	0	0.18	0.18	K
1154	53.84	38.57	V	122	0	0	0	G
1155	53.84	38.57	V	123	0	0	0	I
1156	53.84	38.57	V	124	0	0	0	Q
1157	53.84	38.57	V	125	0	0	0	D
1158	53.84	38.57	V	126	0	0	0	A
1159	53.84	38.57	V	127	0	0	0	D
1160	53.84	38.57	V	128	0	0	0	S
1161	53.84	38.57	V	129	0	0	0	I
1162	53.84	38.72	V	130	0	0.16	0.16	M
1163	53.84	38.72	V	131	0	0	0	V
1164	53.84	38.83	V	132	0	0.11	0.11	Q
1165	53.84	38.86	V	133	0	0.03	0.03	S
1166	53.84	38.86	V	134	0	0	0	G
1167	53.84	38.86	V	135	0	0	0	L
1168	53.84	38.89	V	136	0	0.03	0.03	D
1169	53.84	39.02	V	137	0	0.13	0.13	G
1170	53.84	39.1	V	138	0	0.08	0.08	D
1171	53.84	39.16	V	139	0	0.06	0.06	S
1172	53.84	39.29	V	140	0	0.13	0.13	T
1173	54	39.4	V	141	0.16	0.11	-0.05	L
1174	54.11	39.4	V	142	0.11	0	-0.11	S
1175	54.11	39.43	V	143	0	0.03	0.03	G
1176	54.11	39.43	V	144	0	0	0	G
1177	54.11	39.43	V	145	0	0	0	D
1178	54.11	39.93	V	146	0	0.5	0.5	N
1179	54.11	39.93	V	147	0	0	0	E
1180	54.11	39.93	V	148	0	0	0	S
1181	54.11	39.93	V	149	0	0	0	E
1182	54.11	39.93	V	150	0	0	0	N
1183	54.11	39.93	V	151	0	0	0	S
1184	54.11	39.96	V	152	0	0.03	0.03	D
1185	54.11	39.96	V	153	0	0	0	V
1186	54.11	39.96	V	154	0	0	0	D
1187	54.11	40.01	V	155	0	0.06	0.06	I
1188	54.11	40.01	V	156	0	0	0	G
1189	54.11	40.01	V	157	0	0	0	E
1190	54.11	40.01	V	158	0	0	0	P
1191	54.11	40.01	V	159	0	0	0	D
1192	54.11	40.1	V	160	0	0.08	0.08	T
1193	54.11	40.1	V	161	0	0	0	E
1194	54.11	40.1	V	162	0	0	0	G
1195	54.11	40.1	V	163	0	0	0	Y
1196	54.11	40.1	V	164	0	0	0	A
1197	54.11	40.18	V	165	0	0.08	0.08	I
1198	54.11	40.26	V	166	0	0.08	0.08	T
1199	54.11	40.26	V	167	0	0	0	D
1200	54.11	40.26	V	168	0	0	0	R
1201	54.11	40.26	V	169	0	0	0	G
1202	54.11	40.26	V	170	0	0	0	S
1203	54.11	40.34	V	171	0	0.08	0.08	A
1204	54.11	40.34	V	172	0	0	0	P
1205	54.13	40.34	V	173	0.03	0	-0.03	I
1206	54.13	40.34	V	174	0	0	0	S
1207	54.14	40.5	V	175	0	0.16	0.16	M
1208	54.14	40.5	V	176	0	0	0	G
1209	54.14	40.5	V	177	0	0	0	F
1210	54.16	40.5	V	178	0.03	0	-0.03	R
1211	54.19	40.5	V	179	0.03	0	-0.03	A
1212	54.19	40.5	V	180	0	0	0	S
1213	54.19	40.5	V	181	0	0	0	D
1214	54.19	40.5	V	182	0	0	0	V
1215	54.19	40.5	V	183	0	0	0	E
1216	54.19	40.5	V	184	0	0	0	T
1217	54.19	40.5	V	185	0	0	0	A
1218	54.33	40.56	V	186	0.13	0.06	-0.07	E
1219	54.33	40.56	V	187	0	0	0	G
1220	54.43	40.56	V	188	0.11	0	-0.11	G
1221	54.49	40.56	V	189	0.06	0	-0.06	E
1222	54.49	40.56	V	190	0	0	0	I
1223	54.6	40.56	V	191	0.11	0	-0.11	H
1224	54.6	40.56	V	192	0	0	0	E
1225	54.6	40.56	V	193	0	0	0	L
1226	54.65	40.56	V	194	0.06	0	-0.06	L
1227	54.65	40.97	V	195	0	0.41	0.41	R
1228	54.65	40.97	V	196	0	0	0	L
1229	54.65	40.97	V	197	0	0	0	Q
1230	54.71	40.97	V	198	0.06	0	-0.06	S
1231	54.79	40.97	V	199	0.08	0	-0.08	R
1232	54.85	40.97	V	200	0.06	0	-0.06	G
1233	54.85	40.97	V	201	0	0	0	N
1234	54.85	40.97	V	202	0	0	0	N
1235	54.87	41.08	V	203	0.03	0.11	0.08	F
1236	54.9	41.24	V	204	0.03	0.16	0.13	P
1237	54.9	41.24	V	205	0	0	0	K
1238	54.9	41.3	V	206	0	0.06	0.06	L
1239	54.9	41.32	V	207	0	0.03	0.03	G
1240	54.9	41.32	V	208	0	0	0	K
1241	54.9	41.35	V	209	0	0.03	0.03	T
1242	54.9	41.35	V	210	0	0	0	L
1243	54.9	41.35	V	211	0	0	0	N
1244	54.9	41.35	V	212	0	0	0	V
1245	54.99	41.35	V	213	0.08	0	-0.08	P
1246	54.99	41.44	V	214	0	0.08	0.08	P
1247	55.21	41.44	V	215	0.22	0	-0.22	P
1248	55.21	41.44	V	216	0	0	0	P
1249	55.29	42.08	V	217	0.08	0.64	0.56	D
1250	55.45	42.08	V	218	0.16	0	-0.16	P
1251	55.48	42.51	V	219	0.03	0.43	0.4	G
1252	55.53	42.51	V	220	0.06	0	-0.06	R
1253	55.53	42.67	V	221	0	0.16	0.16	A
1254	55.56	42.73	V	222	0.03	0.06	0.03	S
1255	55.56	42.93	V	223	0	0.2	0.2	T
1256	55.61	42.99	V	224	0.06	0.06	0	S
1257	55.72	43.49	V	225	0.11	0.5	0.39	G
1258	55.72	43.49	V	226	0	0	0	T
1259	55.72	43.49	V	227	0	0	0	P
1260	55.72	43.49	V	228	0	0	0	I
1261	55.72	43.49	V	229	0	0	0	K
1262	55.72	43.55	V	230	0	0.06	0.06	K
1263	55.72	43.55	V	231	0	0	0	G
1264	55.72	43.6	V	232	0	0.06	0.06	H
1265	55.72	43.63	V	233	0	0.03	0.03	R
1266	55.78	43.74	V	234	0.06	0.11	0.05	A
1267	55.83	43.8	V	235	0.06	0.06	0	Q
1268	55.83	43.9	V	236	0	0.11	0.11	I
1269	55.83	44.21	V	237	0	0.3	0.3	S
1270	55.86	44.21	V	238	0.03	0	-0.03	L
1271	55.86	44.21	V	239	0	0	0	I
1272	55.86	44.21	V	240	0	0	0	W
1273	55.86	44.26	V	241	0	0.06	0.06	N
1274	55.86	44.26	V	242	0	0	0	G
1275	55.89	44.26	V	243	0.03	0	-0.03	D
1276	55.89	44.26	V	244	0	0	0	R
1277	55.89	44.26	V	245	0	0	0	V
1278	55.92	44.26	V	246	0.03	0	-0.03	F
1279	55.92	44.26	V	247	0	0	0	I
1280	55.92	44.26	V	248	0	0	0	D
1281	56	44.26	V	249	0.08	0	-0.08	R
1282	56	44.26	V	250	0	0	0	W
1283	56	44.26	V	251	0	0	0	C
1284	56	44.26	V	252	0	0	0	N
1285	56	44.26	V	253	0	0	0	P
1286	56	44.26	V	254	0	0	0	M
1287	56	44.26	V	255	0	0	0	C
1288	56.08	44.26	V	256	0.08	0	-0.08	S
1289	56.19	44.26	V	257	0.11	0	-0.11	K
1290	56.22	44.26	V	258	0.03	0	-0.03	V
1291	56.22	44.32	V	259	0	0.06	0.06	T
1292	56.3	44.32	V	260	0.08	0	-0.08	L
1293	56.3	44.32	V	261	0	0	0	G
1294	56.36	44.32	V	262	0.06	0	-0.06	T
1295	56.46	44.38	V	263	0.11	0.06	-0.05	I
1296	56.55	44.38	V	264	0.08	0	-0.08	R
1297	56.57	44.38	V	265	0.03	0	-0.03	A
1298	56.7	44.49	V	266	0.13	0.11	-0.02	R
1299	56.7	44.49	V	267	0	0	0	C
1300	56.81	44.49	V	268	0.11	0	-0.11	T
1301	56.97	44.49	V	269	0.16	0	-0.16	C
1302	56.97	44.49	V	270	0	0	0	G
1303	56.97	44.51	V	271	0	0.03	0.03	E
1304	56.97	44.54	V	272	0	0.03	0.03	C
1305	56.97	44.54	V	273	0	0	0	P
1306	56.99	44.54	V	274	0.03	0	-0.03	R
1307	57.27	44.54	V	275	0.28	0	-0.28	V
1308	57.27	44.54	V	276	0	0	0	C
1309	57.27	44.54	V	277	0	0	0	E
1310	57.3	44.57	V	278	0.03	0.03	0	Q
1311	57.3	44.57	V	279	0	0	0	C
1312	57.36	44.57	V	280	0.06	0	-0.06	R
1313	57.38	44.57	V	281	0.03	0	-0.03	T
1314	57.41	44.57	V	282	0.03	0	-0.03	D
1315	57.49	44.57	V	283	0.08	0	-0.08	T
1316	57.49	44.57	V	284	0	0	0	G
1317	57.49	44.65	V	285	0	0.08	0.08	V
1318	57.49	44.68	V	286	0	0.03	0.03	D
1319	57.49	44.68	V	287	0	0	0	T
1320	57.58	44.68	V	288	0.08	0	-0.08	R
1321	57.58	44.68	V	289	0	0	0	I
1322	57.58	44.68	V	290	0	0	0	W
1323	57.58	44.71	V	291	0	0.03	0.03	Y
1324	57.58	44.71	V	292	0	0	0	H
1325	57.71	44.84	V	293	0.13	0.13	0	N
1326	57.71	44.84	V	294	0	0	0	L
1327	57.82	44.84	V	295	0.11	0	-0.11	P
1328	57.82	44.84	V	296	0	0	0	E
1329	57.82	44.84	V	297	0	0	0	I
1330	57.82	44.84	V	298	0	0	0	P
1331	57.82	44.84	V	299	0	0	0	E
1332	57.82	44.84	C	1	0	0	0	M
1333	57.82	44.84	C	2	0	0	0	S
1334	57.82	44.9	C	3	0	0.06	0.06	K
1335	57.82	44.9	C	4	0	0	0	T
1336	57.82	45.03	C	5	0	0.13	0.13	D
1337	57.82	45.03	C	6	0	0	0	W
1338	57.82	45.03	C	7	0	0	0	N
1339	57.82	45.23	C	8	0	0.2	0.2	A
1340	57.82	45.23	C	9	0	0	0	S
1341	57.82	45.23	C	10	0	0	0	G
1342	57.82	45.23	C	11	0	0	0	L
1343	57.82	45.23	C	12	0	0	0	S
1344	57.82	45.37	C	13	0	0.13	0.13	R
1345	57.82	45.39	C	14	0	0.03	0.03	P
1346	57.82	45.39	C	15	0	0	0	S
1347	57.82	45.45	C	16	0	0.06	0.06	P
1348	58	45.48	C	17	0.18	0.03	-0.15	S
1349	58.05	45.51	C	18	0.06	0.03	-0.03	A
1350	58.11	45.59	C	19	0.06	0.08	0.02	H
1351	58.11	45.59	C	20	0	0	0	W
1352	58.61	45.59	C	21	0.5	0	-0.5	P
1353	58.74	45.59	C	22	0.13	0	-0.13	S
1354	58.74	45.72	C	23	0	0.13	0.13	R
1355	58.74	45.72	C	24	0	0	0	K
1356	58.82	46.23	C	25	0.08	0.51	0.43	L
1357	58.82	46.23	C	26	0	0	0	W
1358	58.85	46.23	C	27	0.03	0	-0.03	Q
1359	58.85	46.23	C	28	0	0	0	H
1360	58.85	46.23	C	29	0	0	0	G
1361	58.85	46.26	C	30	0	0.03	0.03	Q
1362	58.85	46.26	C	31	0	0	0	K
1363	58.85	46.26	C	32	0	0	0	Y
1364	58.85	46.26	C	33	0	0	0	Q
1365	58.85	46.28	C	34	0	0.03	0.03	T
1366	58.85	46.44	C	35	0	0.16	0.16	T
1367	58.85	46.44	C	36	0	0	0	Q
1368	58.85	46.44	C	37	0	0	0	D
1369	58.85	46.47	C	38	0	0.03	0.03	R
1370	58.85	46.97	C	39	0	0.5	0.5	S
1371	58.88	47	C	40	0.03	0.03	0	E
1372	58.94	47	C	41	0.06	0	-0.06	P
1373	59.04	47.03	C	42	0.11	0.03	-0.08	P
1374	59.1	47.03	C	43	0.06	0	-0.06	A
1375	59.15	47.59	C	44	0.06	0.56	0.5	G
1376	59.15	47.59	C	45	0	0	0	K
1377	59.54	47.59	C	46	0.38	0	-0.38	R
1378	59.57	47.62	C	47	0.03	0.03	0	R
1379	59.67	47.62	C	48	0.11	0	-0.11	Q
1380	59.67	47.62	C	49	0	0	0	A
1381	59.7	47.62	C	50	0.03	0	-0.03	V
1382	59.7	47.62	C	51	0	0	0	R
1383	59.73	47.62	C	52	0.03	0	-0.03	V
1384	59.73	47.62	C	53	0	0	0	S
1385	59.76	47.64	C	54	0.03	0.03	0	A
1386	59.84	47.64	C	55	0.08	0	-0.08	N
1387	59.84	47.64	C	56	0	0	0	H
1388	60.04	47.64	C	57	0.2	0	-0.2	A
1389	60.13	47.64	C	58	0.08	0	-0.08	S
1390	60.13	47.64	C	59	0	0	0	Q
1391	60.15	47.64	C	60	0.03	0	-0.03	Q
1392	60.15	47.64	C	61	0	0	0	L
1393	60.15	47.64	C	62	0	0	0	D
1394	60.26	47.64	C	63	0.11	0	-0.11	Q
1395	60.26	47.64	C	64	0	0	0	L
1396	60.26	47.64	C	65	0	0	0	K
1397	60.29	47.64	C	66	0.03	0	-0.03	A
1398	60.29	47.64	C	67	0	0	0	V
1399	60.29	47.64	C	68	0	0	0	H
1400	60.35	47.64	C	69	0.06	0	-0.06	L
1401	60.37	47.64	C	70	0.03	0	-0.03	A
1402	60.51	47.64	C	71	0.13	0	-0.13	S
1403	60.51	47.64	C	72	0	0	0	A
1404	60.51	47.7	C	73	0	0.06	0.06	V
1405	60.51	47.7	C	74	0	0	0	R
1406	61.01	47.7	C	75	0.5	0	-0.5	D
1407	61.12	47.7	C	76	0.11	0	-0.11	L
1408	61.12	47.7	C	77	0	0	0	E
1409	61.17	48.04	C	78	0.06	0.34	0.28	R
1410	61.17	48.09	C	79	0	0.06	0.06	A
1411	61.17	48.09	C	80	0	0	0	M
1412	61.31	48.09	C	81	0.13	0	-0.13	T
1413	61.44	48.09	C	82	0.13	0	-0.13	T
1414	61.44	48.09	C	83	0	0	0	L
1415	61.52	48.12	C	84	0.08	0.03	-0.05	K
1416	61.63	48.26	C	85	0.11	0.14	0.03	L
1417	61.63	48.26	C	86	0	0	0	W
1418	61.69	48.26	C	87	0.06	0	-0.06	E
1419	61.69	48.31	C	88	0	0.06	0.06	S
1420	62.19	48.31	C	89	0.5	0	-0.5	P
1421	62.35	48.34	C	90	0.16	0.03	-0.13	Q
1422	62.43	48.34	C	91	0.08	0	-0.08	E
1423	62.43	48.37	C	92	0	0.03	0.03	I
1424	62.43	48.45	C	93	0	0.08	0.08	S
1425	62.43	48.45	C	94	0	0	0	R
1426	62.43	48.45	C	95	0	0	0	H
1427	62.46	48.45	C	96	0.03	0	-0.03	Q
1428	62.51	48.45	C	97	0.06	0	-0.06	A
1429	62.54	48.48	C	98	0.03	0.03	0	L
1430	62.7	48.48	C	99	0.16	0	-0.16	G
1431	62.7	48.48	C	100	0	0	0	Y
1432	62.85	48.48	C	101	0.16	0	-0.16	S
1433	62.96	48.51	C	102	0.11	0.03	-0.08	V
1434	63.47	48.59	C	103	0.51	0.08	-0.43	I
1435	63.47	48.79	C	104	0	0.2	0.2	M
1436	63.52	48.79	C	105	0.06	0	-0.06	F
1437	63.52	48.79	C	106	0	0	0	M
1438	63.52	48.79	C	107	0	0	0	I
1439	63.52	48.79	C	108	0	0	0	T
1440	63.52	48.79	C	109	0	0	0	A
1441	63.52	48.79	C	110	0	0	0	V
1442	63.52	48.82	C	111	0	0.03	0.03	K
1443	63.55	48.82	C	112	0.03	0	-0.03	R
1444	63.76	48.82	C	113	0.21	0	-0.21	L
1445	63.76	48.82	C	114	0	0	0	R
1446	63.76	48.82	C	115	0	0	0	E
1447	63.76	48.82	C	116	0	0	0	S
1448	63.76	48.82	C	117	0	0	0	K
1449	63.76	48.82	C	118	0	0	0	M
1450	63.76	48.82	C	119	0	0	0	L
1451	63.76	48.82	C	120	0	0	0	T
1452	63.76	48.82	C	121	0	0	0	L
1453	63.92	48.82	C	122	0.16	0	-0.16	S
1454	63.92	48.82	C	123	0	0	0	W
1455	63.92	48.82	C	124	0	0	0	F
1456	63.95	48.93	C	125	0.03	0.11	0.08	N
1457	63.95	48.93	C	126	0	0	0	Q
1458	63.95	48.93	C	127	0	0	0	A
1459	63.95	48.93	C	128	0	0	0	L
1460	63.95	48.96	C	129	0	0.03	0.03	M
1461	63.95	49.09	C	130	0	0.13	0.13	V
1462	63.95	49.17	C	131	0	0.08	0.08	I
1463	64.08	49.23	C	132	0.13	0.06	-0.07	A
1464	64.19	49.23	C	133	0.11	0	-0.11	P
1465	64.19	49.38	C	134	0	0.16	0.16	Y
1466	64.22	49.49	C	135	0.03	0.11	0.08	Q
1467	64.22	49.49	C	136	0	0	0	E
1468	64.22	49.49	C	137	0	0	0	E
1469	64.72	49.49	C	138	0.5	0	-0.5	T
1470	64.72	49.49	C	139	0	0	0	M
1471	64.72	49.49	C	140	0	0	0	N
1472	64.72	49.49	C	141	0	0	0	L
1473	64.72	49.49	C	142	0	0	0	K
1474	64.72	49.49	C	143	0	0	0	T
1475	64.75	49.49	C	144	0.03	0	-0.03	A
1476	64.75	49.49	C	145	0	0	0	M
1477	64.75	49.49	C	146	0	0	0	W
1478	64.8	49.49	C	147	0.06	0	-0.06	I
1479	64.8	49.49	C	148	0	0	0	L
1480	64.8	49.49	C	149	0	0	0	A
1481	64.8	49.49	C	150	0	0	0	N
1482	64.8	49.49	C	151	0	0	0	L
1483	64.88	49.49	C	152	0.08	0	-0.08	I
1484	64.88	49.49	C	153	0	0	0	P
1485	64.88	49.49	C	154	0	0	0	R
1486	64.88	49.49	C	155	0	0	0	D
1487	64.88	49.49	C	156	0	0	0	M
1488	64.97	49.49	C	157	0.08	0	-0.08	L
1489	64.97	49.49	C	158	0	0	0	S
1490	65.05	49.49	C	159	0.08	0	-0.08	L
1491	65.05	49.49	C	160	0	0	0	T
1492	65.05	49.49	C	161	0	0	0	G
1493	65.05	49.49	C	162	0	0	0	D
1494	65.13	49.49	C	163	0.08	0	-0.08	L
1495	65.13	49.49	C	164	0	0	0	L
1496	65.13	49.49	C	165	0	0	0	P
1497	65.13	49.52	C	166	0	0.03	0.03	S
1498	65.26	49.52	C	167	0.13	0	-0.13	L
1499	65.26	49.55	C	168	0	0.03	0.03	W
1500	65.26	49.55	C	169	0	0	0	G
1501	65.26	49.55	C	170	0	0	0	S
1502	65.26	49.57	C	171	0	0.03	0.03	G
1503	65.26	49.6	C	172	0	0.03	0.03	L
1504	65.26	49.6	C	173	0	0	0	L
1505	65.26	49.6	C	174	0	0	0	M
1506	65.26	49.6	C	175	0	0	0	L
1507	65.26	49.6	C	176	0	0	0	K
1508	65.26	49.6	C	177	0	0	0	L
1509	65.32	49.6	C	178	0.06	0	-0.06	Q
1510	65.32	49.74	C	179	0	0.13	0.13	K
1511	65.32	49.74	C	180	0	0	0	E
1512	65.32	49.84	C	181	0	0.11	0.11	G
1513	65.32	49.9	C	182	0	0.06	0.06	R
1514	65.32	49.9	C	183	0	0	0	S
1515	65.32	50.01	C	184	0	0.11	0.11	T
1516	65.32	50.01	C	185	0	0	0	S
1517	65.37	50.01	C	186	0.06	0	-0.06	S
1518	65.37	50.01	M	1	0	0	0	M
1519	65.37	50.01	M	2	0	0	0	T
1520	65.37	50.01	M	3	0	0	0	E
1521	65.37	50.27	M	4	0	0.26	0.26	I
1522	65.37	50.29	M	5	0	0.03	0.03	Y
1523	65.56	50.29	M	6	0.18	0	-0.18	D
1524	65.58	50.29	M	7	0.03	0	-0.03	F
1525	65.61	50.29	M	8	0.03	0	-0.03	D
1526	65.61	50.29	M	9	0	0	0	K
1527	65.69	50.29	M	10	0.08	0	-0.08	S
1528	65.69	50.29	M	11	0	0	0	A
1529	65.69	50.32	M	12	0	0.03	0.03	W
1530	65.78	50.32	M	13	0.08	0	-0.08	D
1531	65.78	50.38	M	14	0	0.06	0.06	I
1532	65.78	50.38	M	15	0	0	0	K
1533	65.83	50.38	M	16	0.06	0	-0.06	G
1534	65.91	50.54	M	17	0.08	0.16	0.08	S
1535	65.94	50.54	M	18	0.03	0	-0.03	I
1536	65.94	50.54	M	19	0	0	0	A
1537	65.94	50.54	M	20	0	0	0	P
1538	66	50.56	M	21	0.06	0.03	-0.03	I
1539	66	50.56	M	22	0	0	0	Q
1540	66.42	50.56	M	23	0.42	0	-0.42	P
1541	66.42	50.56	M	24	0	0	0	T
1542	66.42	50.56	M	25	0	0	0	T
1543	66.48	50.59	M	26	0.06	0.03	-0.03	Y
1544	66.5	50.7	M	27	0.03	0.11	0.08	S
1545	66.53	50.7	M	28	0.03	0	-0.03	D
1546	66.62	50.7	M	29	0.08	0	-0.08	G
1547	66.7	50.7	M	30	0.08	0	-0.08	R
1548	66.7	50.7	M	31	0	0	0	L
1549	66.86	50.7	M	32	0.16	0	-0.16	V
1550	66.97	50.7	M	33	0.11	0	-0.11	P
1551	66.97	50.7	M	34	0	0	0	Q
1552	67.1	50.73	M	35	0.13	0.03	-0.1	V
1553	67.1	50.73	M	36	0	0	0	R
1554	67.1	50.79	M	37	0	0.06	0.06	V
1555	67.1	50.81	M	38	0	0.03	0.03	I
1556	67.1	50.81	M	39	0	0	0	D
1557	67.1	50.81	M	40	0	0	0	P
1558	67.1	50.81	M	41	0	0	0	G
1559	67.1	50.84	M	42	0	0.03	0.03	L
1560	67.51	50.84	M	43	0.41	0	-0.41	G
1561	67.85	50.84	M	44	0.34	0	-0.34	D
1562	67.88	50.84	M	45	0.03	0	-0.03	R
1563	67.9	50.84	M	46	0.03	0	-0.03	K
1564	67.9	50.84	M	47	0	0	0	D
1565	67.9	50.84	M	48	0	0	0	E
1566	67.93	50.87	M	49	0.03	0.03	0	C
1567	68.01	50.98	M	50	0.08	0.11	0.03	F
1568	68.01	51.01	M	51	0	0.03	0.03	M
1569	68.01	51.04	M	52	0	0.03	0.03	Y
1570	68.01	51.06	M	53	0	0.03	0.03	M
1571	68.04	51.27	M	54	0.03	0.21	0.18	S
1572	68.04	51.27	M	55	0	0	0	L
1573	68.07	51.27	M	56	0.03	0	-0.03	L
1574	68.18	51.27	M	57	0.11	0	-0.11	G
1575	68.18	51.27	M	58	0	0	0	V
1576	68.23	51.3	M	59	0.06	0.03	-0.03	V
1577	68.23	51.3	M	60	0	0	0	E
1578	68.23	51.36	M	61	0	0.06	0.06	D
1579	68.26	51.38	M	62	0.03	0.03	0	S
1580	68.37	51.38	M	63	0.11	0	-0.11	D
1581	68.48	51.71	M	64	0.11	0.32	0.21	P
1582	68.58	51.76	M	65	0.11	0.06	-0.05	L
1583	68.58	51.82	M	66	0	0.06	0.06	G
1584	68.76	51.85	M	67	0.18	0.03	-0.15	P
1585	68.76	51.85	M	68	0	0	0	P
1586	68.76	51.88	M	69	0	0.03	0.03	I
1587	68.76	51.88	M	70	0	0	0	G
1588	68.76	51.9	M	71	0	0.03	0.03	R
1589	68.76	51.9	M	72	0	0	0	A
1590	69.09	51.96	M	73	0.32	0.06	-0.26	F
1591	69.09	51.96	M	74	0	0	0	G
1592	69.22	52.12	M	75	0.13	0.16	0.03	S
1593	69.35	52.15	M	76	0.13	0.03	-0.1	L
1594	69.48	52.15	M	77	0.13	0	-0.13	P
1595	69.59	52.15	M	78	0.11	0	-0.11	L
1596	69.67	52.15	M	79	0.08	0	-0.08	G
1597	69.7	52.15	M	80	0.03	0	-0.03	V
1598	70.2	52.15	M	81	0.49	0	-0.49	G
1599	70.2	52.2	M	82	0	0.06	0.06	R
1600	70.25	52.2	M	83	0.06	0	-0.06	S
1601	70.25	52.23	M	84	0	0.03	0.03	T
1602	70.25	52.23	M	85	0	0	0	A
1603	70.76	52.23	M	86	0.51	0	-0.51	K
1604	70.76	52.23	M	87	0	0	0	P
1605	71.13	52.23	M	88	0.37	0	-0.37	E
1606	71.35	52.73	M	89	0.22	0.5	0.28	K
1607	71.35	52.73	M	90	0	0	0	L
1608	71.35	52.73	M	91	0	0	0	L
1609	71.41	52.86	M	92	0.05	0.13	0.08	K
1610	71.49	52.86	M	93	0.08	0	-0.08	E
1611	71.49	52.86	M	94	0	0	0	A
1612	71.54	52.86	M	95	0.06	0	-0.06	T
1613	71.54	52.86	M	96	0	0	0	E
1614	71.57	52.89	M	97	0.03	0.03	0	L
1615	71.57	52.89	M	98	0	0	0	D
1616	71.57	52.92	M	99	0	0.03	0.03	I
1617	71.65	52.92	M	100	0.08	0	-0.08	V
1618	71.9	52.92	M	101	0.25	0	-0.25	V
1619	71.9	52.92	M	102	0	0	0	R
1620	72.03	52.92	M	103	0.13	0	-0.13	R
1621	72.03	52.92	M	104	0	0	0	T
1622	72.03	52.92	M	105	0	0	0	A
1623	72.12	52.92	M	106	0.08	0	-0.08	G
1624	72.12	52.92	M	107	0	0	0	L
1625	72.14	52.92	M	108	0.03	0	-0.03	N
1626	72.14	52.92	M	109	0	0	0	E
1627	72.14	52.92	M	110	0	0	0	K
1628	72.32	52.95	M	111	0.18	0.03	-0.15	L
1629	72.35	52.98	M	112	0.03	0.03	0	V
1630	72.35	53.03	M	113	0	0.06	0.06	F
1631	72.35	53.03	M	114	0	0	0	Y
1632	72.35	53.03	M	115	0	0	0	N
1633	72.41	53.03	M	116	0.06	0	-0.06	N
1634	72.46	53.03	M	117	0.06	0	-0.06	T
1635	72.57	53.03	M	118	0.11	0	-0.11	P
1636	72.6	53.06	M	119	0.03	0.03	0	L
1637	72.9	53.06	M	120	0.3	0	-0.3	T
1638	72.9	53.06	M	121	0	0	0	L
1639	72.9	53.06	M	122	0	0	0	L
1640	72.9	53.12	M	123	0	0.06	0.06	T
1641	72.93	53.12	M	124	0.03	0	-0.03	P
1642	72.93	53.15	M	125	0	0.03	0.03	W
1643	72.93	53.15	M	126	0	0	0	R
1644	72.98	53.15	M	127	0.06	0	-0.06	K
1645	72.98	53.15	M	128	0	0	0	V
1646	73.07	53.2	M	129	0.08	0.06	-0.02	L
1647	73.07	53.2	M	130	0	0	0	T
1648	73.07	53.2	M	131	0	0	0	T
1649	73.15	53.2	M	132	0.08	0	-0.08	G
1650	73.15	53.2	M	133	0	0	0	S
1651	73.15	53.2	M	134	0	0	0	V
1652	73.15	53.29	M	135	0	0.08	0.08	F
1653	73.52	53.29	M	136	0.37	0	-0.37	N
1654	73.52	53.29	M	137	0	0	0	A
1655	73.52	53.29	M	138	0	0	0	N
1656	73.55	53.29	M	139	0.03	0	-0.03	Q
1657	73.65	53.29	M	140	0.11	0	-0.11	V
1658	73.65	53.29	M	141	0	0	0	C
1659	73.68	53.39	M	142	0.03	0.11	0.08	N
1660	73.89	53.39	M	143	0.21	0	-0.21	A
1661	73.94	53.45	M	144	0.06	0.06	0	V
1662	73.97	53.45	M	145	0.03	0	-0.03	N
1663	74.34	53.48	M	146	0.37	0.03	-0.34	L
1664	74.34	53.53	M	147	0	0.06	0.06	I
1665	74.34	53.53	M	148	0	0	0	P
1666	74.9	53.58	M	149	0.56	0.05	-0.51	L
1667	75.28	53.58	M	150	0.38	0	-0.38	D
1668	75.28	53.64	M	151	0	0.06	0.06	T
1669	75.28	53.64	M	152	0	0	0	P
1670	75.28	53.64	M	153	0	0	0	Q
1671	75.28	53.64	M	154	0	0	0	R
1672	75.39	53.7	M	155	0.11	0.06	-0.05	F
1673	75.45	53.72	M	156	0.06	0.03	-0.03	R
1674	75.48	53.75	M	157	0.03	0.03	0	V
1675	75.61	53.78	M	158	0.13	0.03	-0.1	V
1676	75.66	53.81	M	159	0.06	0.03	-0.03	Y
1677	75.66	53.84	M	160	0	0.03	0.03	M
1678	75.66	53.84	M	161	0	0	0	S
1679	75.66	53.84	M	162	0	0	0	I
1680	75.66	53.84	M	163	0	0	0	T
1681	75.66	53.84	M	164	0	0	0	R
1682	75.69	53.89	M	165	0.03	0.06	0.03	L
1683	75.75	53.89	M	166	0.06	0	-0.06	S
1684	75.8	53.89	M	167	0.06	0	-0.06	D
1685	75.8	53.89	M	168	0	0	0	N
1686	75.83	53.89	M	169	0.03	0	-0.03	G
1687	75.86	53.92	M	170	0.03	0.03	0	Y
1688	75.86	53.95	M	171	0	0.03	0.03	Y
1689	76.02	53.98	M	172	0.16	0.03	-0.13	T
1690	76.02	54	M	173	0	0.03	0.03	V
1691	76.4	54	M	174	0.38	0	-0.38	P
1692	76.43	54.03	M	175	0.03	0.03	0	R
1693	76.43	54.03	M	176	0	0	0	R
1694	76.43	54.11	M	177	0	0.08	0.08	M
1695	76.55	54.16	M	178	0.12	0.04	-0.08	L
1696	76.55	54.16	M	179	0	0	0	E
1697	76.55	54.16	M	180	0	0	0	F
1698	76.55	54.16	M	181	0	0	0	R
1699	76.68	54.18	M	182	0.13	0.03	-0.1	S
1700	76.68	54.18	M	183	0	0	0	V
1701	76.71	54.18	M	184	0.03	0	-0.03	N
1702	76.71	54.18	M	185	0	0	0	A
1703	76.79	54.18	M	186	0.08	0	-0.08	V
1704	76.82	54.18	M	187	0.03	0	-0.03	A
1705	76.82	54.18	M	188	0	0	0	F
1706	76.85	54.18	M	189	0.03	0	-0.03	N
1707	76.95	54.21	M	190	0.11	0.03	-0.08	L
1708	77.37	54.21	M	191	0.42	0	-0.42	L
1709	77.43	54.24	M	192	0.06	0.03	-0.03	V
1710	77.46	54.24	M	193	0.03	0	-0.03	T
1711	77.64	54.27	M	194	0.18	0.03	-0.15	L
1712	77.64	54.27	M	195	0	0	0	R
1713	77.64	54.27	M	196	0	0	0	I
1714	77.64	54.27	M	197	0	0	0	D
1715	77.67	54.4	M	198	0.03	0.13	0.1	K
1716	77.77	54.4	M	199	0.11	0	-0.11	A
1717	78.28	54.4	M	200	0.5	0	-0.5	I
1718	78.28	54.4	M	201	0	0	0	G
1719	78.43	54.43	M	202	0.16	0.03	-0.13	P
1720	78.54	54.43	M	203	0.11	0	-0.11	G
1721	78.54	54.49	M	204	0	0.06	0.06	K
1722	78.62	54.49	M	205	0.08	0	-0.08	I
1723	78.62	54.51	M	206	0	0.03	0.03	I
1724	78.65	54.51	M	207	0.03	0	-0.03	D
1725	78.65	54.57	M	208	0	0.06	0.06	N
1726	78.65	55.08	M	209	0	0.51	0.51	T
1727	78.65	55.16	M	210	0	0.08	0.08	E
1728	78.76	55.16	M	211	0.11	0	-0.11	Q
1729	78.87	55.19	M	212	0.11	0.03	-0.08	L
1730	78.89	55.19	M	213	0.03	0	-0.03	P
1731	78.89	55.19	M	214	0	0	0	E
1732	78.92	55.19	M	215	0.03	0	-0.03	A
1733	78.92	55.19	M	216	0	0	0	T
1734	78.92	55.21	M	217	0	0.03	0.03	F
1735	78.92	55.21	M	218	0	0	0	M
1736	78.98	55.21	M	219	0.06	0	-0.06	V
1737	79.06	55.21	M	220	0.08	0	-0.08	H
1738	79.14	55.21	M	221	0.08	0	-0.08	I
1739	79.17	55.21	M	222	0.03	0	-0.03	G
1740	79.2	55.21	M	223	0.03	0	-0.03	N
1741	79.2	55.24	M	224	0	0.03	0.03	F
1742	79.3	55.33	M	225	0.11	0.08	-0.03	R
1743	79.3	55.35	M	226	0	0.03	0.03	R
1744	79.3	55.44	M	227	0	0.08	0.08	K
1745	79.33	55.44	M	228	0.03	0	-0.03	K
1746	79.33	55.44	M	229	0	0	0	S
1747	79.33	55.44	M	230	0	0	0	E
1748	79.41	55.44	M	231	0.08	0	-0.08	V
1749	79.41	55.44	M	232	0	0	0	Y
1750	79.41	55.44	M	233	0	0	0	S
1751	79.75	55.44	M	234	0.34	0	-0.34	A
1752	79.75	55.44	M	235	0	0	0	D
1753	79.83	55.44	M	236	0.08	0	-0.08	Y
1754	79.83	55.44	M	237	0	0	0	C
1755	79.94	55.44	M	238	0.11	0	-0.11	K
1756	79.94	55.44	M	239	0	0	0	M
1757	80	55.46	M	240	0.06	0.03	-0.03	K
1758	80.13	55.46	M	241	0.13	0	-0.13	I
1759	80.13	55.46	M	242	0	0	0	E
1760	80.13	55.46	M	243	0	0	0	K
1761	80.13	55.46	M	244	0	0	0	M
1762	80.16	55.46	M	245	0.03	0	-0.03	G
1763	80.24	55.46	M	246	0.08	0	-0.08	L
1764	80.27	55.46	M	247	0.03	0	-0.03	V
1765	80.27	55.46	M	248	0	0	0	F
1766	80.3	55.46	M	249	0.03	0	-0.03	A
1767	80.3	55.49	M	250	0	0.03	0.03	L
1768	80.32	55.49	M	251	0.03	0	-0.03	G
1769	80.32	55.49	M	252	0	0	0	G
1770	80.32	55.49	M	253	0	0	0	I
1771	80.43	55.49	M	254	0.11	0	-0.11	G
1772	80.46	55.49	M	255	0.03	0	-0.03	G
1773	80.46	55.49	M	256	0	0	0	T
1774	80.46	55.49	M	257	0	0	0	S
1775	80.46	55.49	M	258	0	0	0	L
1776	80.46	55.49	M	259	0	0	0	H
1777	80.49	55.49	M	260	0.03	0	-0.03	I
1778	80.49	55.49	M	261	0	0	0	R
1779	80.62	55.49	M	262	0.13	0	-0.13	S
1780	80.62	55.49	M	263	0	0	0	T
1781	80.62	55.49	M	264	0	0	0	G
1782	80.85	55.49	M	265	0.22	0	-0.22	K
1783	80.85	55.49	M	266	0	0	0	M
1784	80.85	55.49	M	267	0	0	0	S
1785	80.85	55.49	M	268	0	0	0	K
1786	81	55.49	M	269	0.16	0	-0.16	T
1787	81.03	55.49	M	270	0.03	0	-0.03	L
1788	81.14	55.49	M	271	0.11	0	-0.11	H
1789	81.14	55.49	M	272	0	0	0	A
1790	81.14	55.49	M	273	0	0	0	Q
1791	81.14	55.49	M	274	0	0	0	L
1792	81.14	55.49	M	275	0	0	0	G
1793	81.25	55.49	M	276	0.11	0	-0.11	F
1794	81.28	55.49	M	277	0.03	0	-0.03	K
1795	81.28	55.49	M	278	0	0	0	K
1796	81.38	55.49	M	279	0.11	0	-0.11	T
1797	81.49	55.49	M	280	0.11	0	-0.11	L
1798	81.49	55.49	M	281	0	0	0	C
1799	81.49	55.52	M	282	0	0.03	0.03	Y
1800	82	55.52	M	283	0.51	0	-0.51	P
1801	82.1	55.52	M	284	0.11	0	-0.11	L
1802	82.1	55.7	M	285	0	0.18	0.18	M
1803	82.16	55.7	M	286	0.06	0	-0.06	D
1804	82.16	55.7	M	287	0	0	0	I
1805	82.27	55.7	M	288	0.11	0	-0.11	N
1806	82.27	55.73	M	289	0	0.03	0.03	E
1807	82.27	55.73	M	290	0	0	0	D
1808	82.4	55.76	M	291	0.13	0.03	-0.1	L
1809	82.4	55.76	M	292	0	0	0	N
1810	82.82	55.76	M	293	0.42	0	-0.42	R
1811	82.96	55.76	M	294	0.14	0	-0.14	L
1812	82.96	55.76	M	295	0	0	0	L
1813	82.96	55.76	M	296	0	0	0	W
1814	83.09	55.76	M	297	0.13	0	-0.13	R
1815	83.09	55.76	M	298	0	0	0	S
1816	83.09	55.76	M	299	0	0	0	R
1817	83.09	55.76	M	300	0	0	0	C
1818	83.12	55.76	M	301	0.03	0	-0.03	K
1819	83.12	55.76	M	302	0	0	0	I
1820	83.12	55.76	M	303	0	0	0	V
1821	83.12	55.76	M	304	0	0	0	R
1822	83.15	55.76	M	305	0.03	0	-0.03	I
1823	83.15	55.76	M	306	0	0	0	Q
1824	83.15	55.76	M	307	0	0	0	A
1825	83.2	55.76	M	308	0.06	0	-0.06	V
1826	83.26	55.79	M	309	0.05	0.03	-0.02	L
1827	83.29	55.79	M	310	0.03	0	-0.03	Q
1828	83.29	55.79	M	311	0	0	0	P
1829	83.37	55.79	M	312	0.08	0	-0.08	S
1830	83.45	55.81	M	313	0.08	0.03	-0.05	V
1831	83.77	55.81	M	314	0.32	0	-0.32	P
1832	83.8	55.81	M	315	0.03	0	-0.03	Q
1833	83.8	55.81	M	316	0	0	0	E
1834	83.83	55.81	M	317	0.03	0	-0.03	F
1835	83.86	55.81	M	318	0.03	0	-0.03	R
1836	83.96	55.81	M	319	0.11	0	-0.11	I
1837	83.96	55.81	M	320	0	0	0	Y
1838	84.12	55.81	M	321	0.16	0	-0.16	D
1839	84.18	55.81	M	322	0.06	0	-0.06	D
1840	84.21	55.81	M	323	0.03	0	-0.03	V
1841	84.21	55.81	M	324	0	0	0	I
1842	84.21	55.81	M	325	0	0	0	I
1843	84.21	55.81	M	326	0	0	0	N
1844	84.21	55.81	M	327	0	0	0	D
1845	84.23	55.81	M	328	0.03	0	-0.03	D
1846	84.23	55.81	M	329	0	0	0	Q
1847	84.23	55.81	M	330	0	0	0	G
1848	84.44	55.87	M	331	0.21	0.06	-0.15	L
1849	84.44	55.9	M	332	0	0.03	0.03	F
1850	84.58	55.9	M	333	0.13	0	-0.13	K
1851	84.61	55.93	M	334	0.03	0.03	0	V
1852	84.63	55.96	M	335	0.03	0.03	0	L
1853	84.63	55.96	F	1	0	0	0	M
1854	84.74	56.12	F	2	0.11	0.16	0.05	G
1855	84.74	56.12	F	3	0	0	0	L
1856	84.77	56.12	F	4	0.03	0	-0.03	K
1857	84.77	56.25	F	5	0	0.13	0.13	V
1858	84.8	56.36	F	6	0.03	0.11	0.08	N
1859	84.8	56.42	F	7	0	0.06	0.06	V
1860	84.8	56.68	F	8	0	0.27	0.27	S
1861	84.8	56.88	F	9	0	0.2	0.2	A
1862	84.8	57.05	F	10	0	0.16	0.16	I
1863	84.8	57.13	F	11	0	0.08	0.08	F
1864	84.8	57.13	F	12	0	0	0	M
1865	84.8	57.27	F	13	0	0.14	0.14	A
1866	84.8	57.35	F	14	0	0.08	0.08	V
1867	84.8	57.35	F	15	0	0	0	L
1868	84.83	57.35	F	16	0.03	0	-0.03	L
1869	84.83	57.4	F	17	0	0.06	0.06	T
1870	84.93	57.4	F	18	0.11	0	-0.11	L
1871	84.99	57.4	F	19	0.06	0	-0.06	Q
1872	85.1	57.4	F	20	0.11	0	-0.11	T
1873	85.1	57.4	F	21	0	0	0	P
1874	85.13	57.46	F	22	0.03	0.06	0.03	T
1875	85.13	57.46	F	23	0	0	0	G
1876	85.13	57.46	F	24	0	0	0	Q
1877	85.23	57.46	F	25	0.11	0	-0.11	I
1878	85.26	57.46	F	26	0.03	0	-0.03	H
1879	85.26	57.46	F	27	0	0	0	W
1880	85.26	57.46	F	28	0	0	0	G
1881	85.26	57.46	F	29	0	0	0	N
1882	85.26	57.46	F	30	0	0	0	L
1883	85.29	57.46	F	31	0.03	0	-0.03	S
1884	85.29	57.46	F	32	0	0	0	K
1885	85.29	57.46	F	33	0	0	0	I
1886	85.32	57.46	F	34	0.03	0	-0.03	G
1887	85.4	57.46	F	35	0.08	0	-0.08	V
1888	85.4	57.46	F	36	0	0	0	V
1889	85.91	57.46	F	37	0.51	0	-0.51	G
1890	85.91	57.62	F	38	0	0.16	0.16	I
1891	85.91	57.62	F	39	0	0	0	G
1892	85.91	57.62	F	40	0	0	0	S
1893	85.91	57.62	F	41	0	0	0	A
1894	85.91	57.62	F	42	0	0	0	S
1895	85.91	57.62	F	43	0	0	0	Y
1896	85.91	57.62	F	44	0	0	0	K
1897	86.02	57.62	F	45	0.11	0	-0.11	V
1898	86.02	57.62	F	46	0	0	0	M
1899	86.02	57.62	F	47	0	0	0	T
1900	86.12	57.62	F	48	0.11	0	-0.11	R
1901	86.12	57.62	F	49	0	0	0	S
1902	86.12	57.65	F	50	0	0.03	0.03	S
1903	86.23	57.65	F	51	0.11	0	-0.11	H
1904	86.29	57.75	F	52	0.05	0.11	0.06	Q
1905	86.31	57.75	F	53	0.03	0	-0.03	S
1906	86.7	57.75	F	54	0.38	0	-0.38	L
1907	86.7	57.75	F	55	0	0	0	V
1908	86.7	57.75	F	56	0	0	0	I
1909	86.81	57.75	F	57	0.11	0	-0.11	K
1910	86.81	57.78	F	58	0	0.03	0.03	L
1911	86.81	57.84	F	59	0	0.06	0.06	M
1912	86.81	57.87	F	60	0	0.03	0.03	P
1913	86.81	57.87	F	61	0	0	0	N
1914	86.81	57.92	F	62	0	0.06	0.06	I
1915	86.91	57.92	F	63	0.11	0	-0.11	T
1916	86.91	57.92	F	64	0	0	0	L
1917	86.91	57.92	F	65	0	0	0	L
1918	87.12	57.92	F	66	0.2	0	-0.2	N
1919	87.17	57.92	F	67	0.06	0	-0.06	N
1920	87.17	57.92	F	68	0	0	0	C
1921	87.35	57.92	F	69	0.18	0	-0.18	T
1922	87.35	57.92	F	70	0	0	0	R
1923	87.35	57.95	F	71	0	0.03	0.03	V
1924	87.38	57.98	F	72	0.03	0.03	0	E
1925	87.56	57.98	F	73	0.18	0	-0.18	I
1926	87.56	57.98	F	74	0	0	0	A
1927	87.56	57.98	F	75	0	0	0	E
1928	87.59	57.98	F	76	0.03	0	-0.03	Y
1929	87.62	57.98	F	77	0.03	0	-0.03	R
1930	87.62	58.01	F	78	0	0.03	0.03	R
1931	87.62	58.01	F	79	0	0	0	L
1932	87.7	58.01	F	80	0.08	0	-0.08	L
1933	87.78	58.01	F	81	0.08	0	-0.08	R
1934	87.84	58.04	F	82	0.06	0.03	-0.03	T
1935	87.86	58.04	F	83	0.03	0	-0.03	V
1936	88.07	58.04	F	84	0.2	0	-0.2	L
1937	88.07	58.04	F	85	0	0	0	E
1938	88.07	58.04	F	86	0	0	0	P
1939	88.1	58.04	F	87	0.03	0	-0.03	I
1940	88.1	58.04	F	88	0	0	0	R
1941	88.1	58.04	F	89	0	0	0	D
1942	88.1	58.04	F	90	0	0	0	A
1943	88.12	58.04	F	91	0.03	0	-0.03	L
1944	88.23	58.09	F	92	0.11	0.06	-0.05	N
1945	88.23	58.09	F	93	0	0	0	A
1946	88.23	58.09	F	94	0	0	0	M
1947	88.31	58.09	F	95	0.08	0	-0.08	T
1948	88.4	58.09	F	96	0.08	0	-0.08	Q
1949	88.58	58.09	F	97	0.18	0	-0.18	N
1950	88.58	58.09	F	98	0	0	0	I
1951	88.63	58.09	F	99	0.06	0	-0.06	R
1952	88.79	58.09	F	100	0.16	0	-0.16	P
1953	88.92	58.12	F	101	0.13	0.03	-0.1	V
1954	88.95	58.12	F	102	0.03	0	-0.03	Q
1955	89.01	58.12	F	103	0.06	0	-0.06	S
1956	89.01	58.12	F	104	0	0	0	V
1957	89.14	58.3	F	105	0.13	0.18	0.05	A
1958	89.14	58.3	F	106	0	0	0	S
1959	89.14	58.41	F	107	0	0.11	0.11	S
1960	89.14	58.41	F	108	0	0	0	R
1961	89.14	58.41	F	109	0	0	0	R
1962	89.14	58.41	F	110	0	0	0	H
1963	89.14	58.41	F	111	0	0	0	K
1964	89.14	58.41	F	112	0	0	0	R
1965	89.14	58.41	F	113	0	0	0	F
1966	89.41	58.41	F	114	0.27	0	-0.27	A
1967	89.46	58.41	F	115	0.06	0	-0.06	G
1968	90.02	58.41	F	116	0.56	0	-0.56	V
1969	90.05	58.41	F	117	0.03	0	-0.03	V
1970	90.05	58.41	F	118	0	0	0	L
1971	90.08	58.41	F	119	0.03	0	-0.03	A
1972	90.08	58.41	F	120	0	0	0	G
1973	90.26	58.41	F	121	0.19	0	-0.19	A
1974	90.26	58.41	F	122	0	0	0	A
1975	90.26	58.41	F	123	0	0	0	L
1976	90.42	58.41	F	124	0.16	0	-0.16	G
1977	90.45	58.41	F	125	0.03	0	-0.03	V
1978	90.55	58.41	F	126	0.11	0	-0.11	A
1979	90.66	58.41	F	127	0.11	0	-0.11	T
1980	90.74	58.41	F	128	0.08	0	-0.08	A
1981	90.83	58.41	F	129	0.08	0	-0.08	A
1982	90.91	58.41	F	130	0.08	0	-0.08	Q
1983	90.91	58.41	F	131	0	0	0	I
1984	90.91	58.41	F	132	0	0	0	T
1985	91.02	58.41	F	133	0.11	0	-0.11	A
1986	91.12	58.41	F	134	0.11	0	-0.11	G
1987	91.12	58.41	F	135	0	0	0	I
1988	91.21	58.41	F	136	0.08	0	-0.08	A
1989	91.21	58.41	F	137	0	0	0	L
1990	91.21	58.41	F	138	0	0	0	H
1991	91.21	58.44	F	139	0	0.03	0.03	Q
1992	91.26	58.44	F	140	0.06	0	-0.06	S
1993	91.26	58.44	F	141	0	0	0	M
1994	91.29	58.44	F	142	0.03	0	-0.03	L
[truncated: 3,220 more rows]
