# Supplementary material for: Measles Virus Epitope Presentation by HLA: Novel Insights into Epitope Selection, Dominance, and Microvariation
Source: Front Immunol. 2015 Nov 2;6:546. doi: 10.3389/fimmu.2015.00546 (PMC4629467; doi:10.3389/fimmu.2015.00546)
Supplement: Supplementary file 4 [file Table_4.XLSX]

## Sheet: Suppl Table S4. vari. epitopes
Supplementary Table S4. Detailed summary of codon mutation rate and aa variability in MV epitope regions
MV protein	Epitope in protein	Sequence	Top rank (≥1000 cc)	Established abundances (cc)†	Codons (n)a	MV epitope code	HLA class I Allele	codons with dN ≥ 0 (n)††	codons with dN>dS (n)††	codons with dN≥0.5 (n)††
N	1	YPALGLHEF		54	9	N.281.09	HLA-B*07:02	0	0	0
N	1b	YPALGLHEF		178	9	N.281.09b	HLA-B*35:01	0	0	0
N	2	GPRQAQVSF(L)	T5	119, 4219, 19	10	N.411.09 (10)	HLA-B*07:02	2	0	0
N	3	DALLRLQAM		28	9	N.493.09	HLA-B*08:01	4	1	0
N	4	TDTPIVYNDRNL(LD) @*		98	14	N.512.12 (N.512.14)	NA	7	5	2
P	1	EPIGSLAIEEAM #	T11	1285	12	P.022.12	HLA-B*35:01	6	5	1
P	2	YVYDHSGEAVK #	T3	5279	11	P.111.11	HLA-A*03:01	5	5	1
P	2b	YVYDHSGEAVK #		75	11	P.111.11b	HLA-A*11:01	5	5	1
P	3	GSAPISMGFR #		55	10	P.169.10	HLA-A*03:01	2	2	0
P	4	AEGGEIHEL #		75	9	P.185.09	HLA-B*40:01	1	0	0
P	5	FPKLGKTL #		176	8	P.203.08	HLA-B*08:01	5	5	0
P	6	KKQINRQN		32	8	P.350.08	NA	2	1	0
V	6 #	DTGVDTRIW		358	9	V.282.09	NA	2	2	0
C	1	AVRDLERAMTTLK		17	13	C.072.13	HLA-A*03:01	3	3	0
C	1b	AVRDLERAM		339	9	C.072.09b	HLA-C*03:04	3	3	0
C	2	KLWESPQEI	T1	9383	9	C.084.09	HLA-A*02:01	5	3	0
C	3	QEISRHQALGY		8	11	C.090.11	HLA-B*44:02	4	2	0
M	1	GRLVPQVRVID		15	11	M.029.11	NA	3	2	0
M	2	LLKEATEL		31	8	M.090.08	HLA-B*08:01	2	1
M	3	GLNEKLVFY		400	9	M.106.09	HLA-B*15:01	3	1	0
M	4	RLSDNGYYTV		63, 61, 201	10	M.164.10	HLA-A*02:01	5	3	0
M	5	FRSVNAVAF	T2	8266	9	M.180.09	HLA-C*07:02	1	0	0
M	6	KIIDNTEQL	T4	67, 4666	9	M.204.09	HLA-A*02:01	6	5	1
M	6b	GKIIDNTEQL		31	10	M.203.10b	NA	6	5	1
M	7	VIINDDQGLFKV		12, 50	12	M.323.12	HLA-A*02:01	4	1	0
M	7b	DQGLFKVL		7, 74		M.328.08b	NA	4	1	0
F	1	EPIRDALNAM		91	10	F.085.10	HLA-B*35:01	1	0	0
F	2	SMLNSQAIDNLRA		55	13	F.140.13	HLA-A*02:01	2	0	0
F	3	RQAGQEMILAV		258	11	F.165.11	HLA-A*02:01	3	3	0
F	3b	RQAGQEMILAV	T9	1240	11	F.165.11b	HLA-B*15:01	3	3	0
F	4	RITHVDTESY		13	10	F.268.10	HLA-B*15:01	0	0	0
F	5	GPPISLERLDVGTN		27	14	F.449.14	NA	4	2	0
F	6	RPGLKPDL		344	8	F.532.08	HLA-B*07:02	1	0	0
H	1	LMIDRPYVL		9	9	H.030.09	HLA-A*02:01	2	1	0
H	2	AIYTAEIHK		81	9	H.064.09	HLA-A*03:01	1	1	0
H	2b	AIYTAEIHK		32	9	H.064.09b	HLA-A*11:01	1	1	0
H	3	LETRTTNQFL		67	10	H.172.10	HLA-B*40:01	3	2	1
H	4	PTTIRGQFS		103	9	H.191.09	NA	1	1	0
H	5	GMYGGTYLVEK		180	11	H.226.11	HLA-A*03:01	1	1	0
H	6	KPNLSSKRSEL		337	11	H.236.11	HLA-B*07:02	4	3	1
H	7	SMYRVFEV		10	8	H.250.08	HLA-A*02:01	2	2	1
H	8	APVFHMTNYLEQPVS(N)		58	16	H.267.15 (H.267.16)	NA	4	4	1
H	8b	APVFHMTNY		73	9	H.267.09b	HLA-B*35:01	0	0	0
H	9	IPYQGSGKGVSF	T8	1000	12	H.308.12	HLA-B*07:02	3	3	0
H	9b	IPYQGSGKGVSF	idem	1669	12	H.308.12b	HLA-B*35:01	3	3	0
H	10	IPPMKNLAL		395	9	H.456.09	HLA-B*08:01	1	0	0
H	11	KVSPYLFTV		180	9	H.477.09	HLA-A*02:01	5	2	1
H	12	AEVDGDVKL		187	9	H.502.09	HLA-B*40:01	2	0	0
L	1	ARVPHAYSL	T7	1970	9	L.0032.09	HLA-C*07:02	2	0	0
L	2	LLKKGNSLY		716	9	L.0109.09	HLA-B*15:01	1	1	0
L	3	DIKEKVINL	T10	1324	9	L.0144.09	HLA-B*08:01	5	5	1
L	4	ISKESQHVY		270	9	L.0213.09	HLA-B*15:01	2	1	0
L	4b	KESQHVYYL		44	9	L.0215.09b	HLA-B*40:01	0	0	0
L	5	KLIDGFFPA		306	9	L.0263.09	HLA-A*02:01	0	0	0
L	6	YLKDKALA		38	8	L.0463.08	HLA-B*08:01	0	0	0
L	7	KEIKETGRLF		1	10	L.0537.10	HLA-B*44:02	2	2	0
L	8	AENLISNGIGKY		129	12	L.0560.12	HLA-B*44:02	1	0	0
L	9	AQRLNEIY	T12	1002	8	L.0680.08	HLA-B*15:01	0	0	0
L	10	YESGVRIASL		291	10	L.0760.10	HLA-B*40:01	0	0	0
L	11	IVSSHFFVY		127	9	L.0824.09	HLA-B*15:01	0	0	0
L	12	LPAPIGGMNY		32	10	L.0933.10	HLA-B*35:01	0	0	0
L	13	SLMPEETLHQV		13,168,395	11	L.0971.11	HLA-A*02:01	1	1	0
L	13b	MPEETLHQVM		93	10	L.0973.10b	HLA-B*35:01	1	1	0
L	14	RPIYGLEV		7	8	L.1152.08	HLA-B*07:02	0	0	0
L	15	SAVRIATVY	T6	3260	9	L.1237.09	HLA-B*35:01	0	0	0
L	16	(K)KVDTNFIY(QQ)		80,33	11	L.1325.09 (L.1326.10)	NA	1	1	0
L	17	HILAKSTAL		23	9	L.1434.09	HLA-B*08:01	0	0	0
L	18	SMIDLVTKF		511	9	L.1443.09	HLA-B*15:01	1	1	0
L	19	HYREVNLVY		32	9	L.1936.09	NA	3	3	0
L	20	SQQGMFHAY		468	9	L.2076.09	HLA-B*15:01	1	1	0
				Sum:	585		Mediane:	2	1	0
Legend:					Codon variability analysis:		Sume:	132	88	11
a n=number					Codons with dN>dS:
# the 5 N-terminal epitopes indicated for the MV-P protein are shared by the MV-V protein					Total codons in HLA-A assigned MV sequencesc	144			32
@ codon with dN>dS is underscored, based on Suppl. Table S3					Total codons in HLA-B assigned MV sequencesc	184			26
* codon with dN≥0.5 is in bold, based on Suppl. Table S3					(HLA-C and NA codons excluded, MV-L codons excluded)
b second HLA allele assigment of a(n) (near similar) epitope sequence given in cell above					Total codons in MV epitopes at ≥ 1000 ccd	83			24
c HLA-A versus -B epitope codon analysis as colour-coded in Column F, respectively					Total codons in MV epitopes at < 1000 ccd	315			48
d ≥1000cc versus <1000cc epitope codon analysis as colour-coded in Column E, respectively					(MV-L codons excluded)
e in case of multiple HLA assignments, codon information on longest version of epitope used (non-coloured cells in column I-K)
† Based on data from Suppl.Table S2
†† Based on data from Suppl. Table S3
					Codons with dN>dS:	dN>dS	dN ≤ dS	total	% dN>dS in category		Fisher exact
					Codons in HLA-A assigned MV sequences	32	112	144	22.2222		codon variability and HLA-A versus B locus
					Codons in HLA-B assigned MV sequences	26	158	184	14.1304		p=0.0795
					(HLA-C and NA codons excluded, MV-L codons excluded)
					Sum	58	270	328	17.6829
											Fisher exact
					Codons in MV epitopes at ≥ 1000 cc	24	59	83	28.9157		codon variability and epitope abundance (≥1000 versus <1000cc)
					Codons in MV epitopes at < 1000 cc	48	267	315	15.2381		p=0.0061
					(MV-L codons excluded)
					Sum	72	326	398	18.0905
